# Supplementary material for: 3-[Bis(dimethyl­amino)­methyl­ene]-1,1-diphenyl­urea
Source: Acta Crystallogr Sect E Struct Rep Online. 2012 Oct 6;68(Pt 11):o3085. doi: 10.1107/S160053681204127X (PMC3515190; doi:10.1107/S160053681204127X)
Supplement: Supplementary file 1 [file e-68-o3085-sup1.cif]

##############################################################################
#                                                                            #
# This CIF contains the data in a paper accepted for publication in          #
# Acta Crystallographica Section E. It conforms to the requirements of       #
# Notes for Authors for Acta Crystallographica Section E, and has been       #
# peer reviewed under the auspices of the IUCr Commission on Journals.       #
#                                                                            #
# Full details of the Crystallographic Information File format               #
# are given in the paper "The Crystallographic Information File (CIF):       #
# a New Standard Archive File for Crystallography" by S. R. Hall, F. H.      #
# Allen and I. D. Brown [Acta Cryst. (1991), A47, 655-685].                  #
#                                                                            #
# The current version of the core CIF dictionary is obtainable from          #
# ftp://ftp.iucr.org/pub/cif_core.dic.                                       #
#                                                                            #
# Software is freely available for graphical display of the structure(s)     #
# in this CIF. For information consult the CIF software page                 #
# http://www.iucr.org/resources/cif/software.                                #
#                                                                            #
# This file may be used for bona fide research purposes within the           #
# scientific community so long as proper attribution is given to the journal # 
# article from which it was obtained.                                        #
#                                                                            #
##############################################################################
data_I
_audit_creation_method     SHELXL97
_chemical_name_systematic
;
3-[Bis(dimethylamino)methylene]-1,1-diphenylurea
;
_chemical_name_common     ?
_chemical_formula_moiety     'C18 H22 N4 O'
_chemical_formula_sum     'C18 H22 N4 O'
_chemical_formula_iupac     'C18 H22 N4 O'
_chemical_formula_weight     310.40
_chemical_melting_point     427
_symmetry_cell_setting     monoclinic
_symmetry_space_group_name_H-M     'P 21/c'
_symmetry_space_group_name_Hall     '-P 2ybc'
loop_
    _symmetry_equiv_pos_as_xyz
    'x, y, z'
    '-x, y+1/2, -z+1/2'
    '-x, -y, -z'
    'x, -y-1/2, z-1/2'
_cell_length_a     7.9321(3)
_cell_length_b     17.0477(9)
_cell_length_c     12.2151(6)
_cell_angle_alpha     90.00
_cell_angle_beta     98.583(2)
_cell_angle_gamma     90.00
_cell_volume     1633.28(13)
_cell_formula_units_Z     4
_cell_measurement_reflns_used     4990
_cell_measurement_theta_min     2.07
_cell_measurement_theta_max     30.53
_cell_measurement_temperature     100(2)
_exptl_crystal_description     block
_exptl_crystal_colour     colorless
_exptl_crystal_size_max     0.25
_exptl_crystal_size_mid     0.20
_exptl_crystal_size_min     0.15
_exptl_crystal_density_diffrn     1.262
_exptl_crystal_density_meas     ?
_exptl_crystal_density_method     'not measured'
_exptl_crystal_F_000     664
_exptl_absorpt_coefficient_mu     0.081
_exptl_absorpt_correction_type     none
_exptl_absorpt_process_details     ?
_exptl_absorpt_correction_T_min     ?
_exptl_absorpt_correction_T_max     ?
_exptl_special_details     ?
_diffrn_ambient_temperature     100(2)
_diffrn_radiation_type     MoK\a
_diffrn_radiation_wavelength     0.71073
_diffrn_radiation_source     'sealed tube'
_diffrn_radiation_monochromator     graphite
_diffrn_measurement_device_type     'Bruker Kappa APEXII Duo'
_diffrn_measurement_method     '\f scans, and \w scans'
_diffrn_detector_area_resol_mean     ?
_diffrn_reflns_number     51490
_diffrn_reflns_av_R_equivalents     0.0290
_diffrn_reflns_av_sigmaI/netI     0.0193
_diffrn_reflns_theta_min     2.07
_diffrn_reflns_theta_max     30.53
_diffrn_reflns_theta_full     30.53
_diffrn_measured_fraction_theta_max     0.998
_diffrn_measured_fraction_theta_full     0.998
_diffrn_reflns_limit_h_min     -11
_diffrn_reflns_limit_h_max     11
_diffrn_reflns_limit_k_min     -24
_diffrn_reflns_limit_k_max     24
_diffrn_reflns_limit_l_min     -17
_diffrn_reflns_limit_l_max     16
_diffrn_standards_number     0
_diffrn_standards_interval_count     0
_diffrn_standards_interval_time     0
_diffrn_standards_decay_%     ?
_refine_special_details
;
Refinement of <i>F</i>^2^ against ALL reflections. The weighted <i>R</i>-factor
<i>wR</i> and goodness of fit <i>S</i> are based on <i>F</i>^2^, conventional
<i>R</i>-factors <i>R</i> are based on <i>F</i>, with <i>F</i> set to zero for
negative <i>F</i>^2^. The threshold expression of <i>F</i>^2^ >
\s(<i>F</i>^2^) is used only for calculating <i>R</i>-factors(gt) <i>etc</i>.
and is not relevant to the choice of reflections for refinement.
<i>R</i>-factors based on <i>F</i>^2^ are statistically about twice as large
as those based on <i>F</i>, and <i>R</i>- factors based on ALL data will be
even larger.
;
_reflns_number_total     4990
_reflns_number_gt     4200
_reflns_threshold_expression     I>2\s(I)
_refine_ls_structure_factor_coef     Fsqd
_refine_ls_matrix_type     full
_refine_ls_R_factor_all     0.0487
_refine_ls_R_factor_gt     0.0388
_refine_ls_wR_factor_gt     0.0984
_refine_ls_wR_factor_ref     0.1048
_refine_ls_goodness_of_fit_ref     1.037
_refine_ls_restrained_S_all     1.037
_refine_ls_number_reflns     4990
_refine_ls_number_parameters     212
_refine_ls_number_restraints     0
_refine_ls_hydrogen_treatment     constr
_refine_ls_weighting_scheme     calc
_refine_ls_weighting_details
         'calc w=1/[\s^2^(Fo^2^)+(0.0541P)^2^+0.4544P] where P=(Fo^2^+2Fc^2^)/3'
_atom_sites_solution_hydrogens     difmap
_atom_sites_solution_primary     direct
_atom_sites_solution_secondary     difmap
_refine_ls_shift/su_max     0.000
_refine_ls_shift/su_mean     0.000
_refine_diff_density_max     0.368
_refine_diff_density_min     -0.230
_refine_ls_extinction_method     none
loop_
    _atom_type_symbol
    _atom_type_description
    _atom_type_scat_dispersion_real
    _atom_type_scat_dispersion_imag
    _atom_type_scat_source
    C C 0.0033 0.0016 'International Tables Vol C Tables 4.2.6.8 and 6.1.1.4'
    H H 0.0000 0.0000 'International Tables Vol C Tables 4.2.6.8 and 6.1.1.4'
    N N 0.0061 0.0033 'International Tables Vol C Tables 4.2.6.8 and 6.1.1.4'
    O O 0.0106 0.0060 'International Tables Vol C Tables 4.2.6.8 and 6.1.1.4'
_computing_data_collection     'APEX2 (Bruker, 2008)'
_computing_cell_refinement     'SAINT (Bruker, 2008)'
_computing_data_reduction     'SAINT (Bruker, 2008)'
_computing_structure_solution     'SHELXS97 (Sheldrick, 2008)'
_computing_structure_refinement     'SHELXL97 (Sheldrick, 2008)'
_computing_molecular_graphics     'DIAMOND (Brandenburg & Putz, 2005)'
_computing_publication_material     'SHELXL97 (Sheldrick, 2008)'
loop_
    _atom_site_type_symbol
    _atom_site_label
    _atom_site_fract_x
    _atom_site_fract_y
    _atom_site_fract_z
    _atom_site_U_iso_or_equiv
    _atom_site_adp_type
    _atom_site_calc_flag
    _atom_site_refinement_flags
    _atom_site_occupancy
    _atom_site_symmetry_multiplicity
    _atom_site_disorder_assembly
    _atom_site_disorder_group
    C C1 0.37589(11) 0.11725(5) 0.29192(7) 0.01420(17) Uani d . 1 1 . .
    N N1 0.44747(10) 0.12889(5) 0.40021(7) 0.01682(16) Uani d . 1 1 . .
    C C2 0.63269(12) 0.12487(6) 0.43072(8) 0.0215(2) Uani d . 1 1 . .
    H H2A 0.6820 0.0965 0.3733 0.032 Uiso calc R 1 1 . .
    H H2B 0.6606 0.0973 0.5015 0.032 Uiso calc R 1 1 . .
    H H2C 0.6796 0.1781 0.4379 0.032 Uiso calc R 1 1 . .
    C C3 0.36063(13) 0.17835(6) 0.47145(8) 0.02078(19) Uani d . 1 1 . .
    H H3A 0.3971 0.2329 0.4654 0.031 Uiso calc R 1 1 . .
    H H3B 0.3893 0.1608 0.5484 0.031 Uiso calc R 1 1 . .
    H H3C 0.2371 0.1746 0.4485 0.031 Uiso calc R 1 1 . .
    N N2 0.41847(10) 0.04945(4) 0.24502(7) 0.01680(16) Uani d . 1 1 . .
    C C4 0.47540(14) -0.02051(6) 0.30890(9) 0.0239(2) Uani d . 1 1 . .
    H H4A 0.4702 -0.0110 0.3874 0.036 Uiso calc R 1 1 . .
    H H4B 0.5930 -0.0327 0.2992 0.036 Uiso calc R 1 1 . .
    H H4C 0.4013 -0.0648 0.2829 0.036 Uiso calc R 1 1 . .
    C C5 0.36459(14) 0.03644(6) 0.12745(8) 0.0218(2) Uani d . 1 1 . .
    H H5A 0.2532 0.0104 0.1162 0.033 Uiso calc R 1 1 . .
    H H5B 0.4483 0.0032 0.0982 0.033 Uiso calc R 1 1 . .
    H H5C 0.3560 0.0869 0.0886 0.033 Uiso calc R 1 1 . .
    N N3 0.26184(10) 0.16304(4) 0.23400(7) 0.01607(16) Uani d . 1 1 . .
    C C6 0.27494(11) 0.24288(5) 0.24670(7) 0.01419(16) Uani d . 1 1 . .
    O O1 0.40355(8) 0.28089(4) 0.28186(6) 0.01803(14) Uani d . 1 1 . .
    N N4 0.12115(10) 0.28111(4) 0.20749(7) 0.01481(15) Uani d . 1 1 . .
    C C7 -0.02172(11) 0.23987(5) 0.14776(7) 0.01345(16) Uani d . 1 1 . .
    C C8 -0.00729(12) 0.20271(5) 0.04806(7) 0.01524(17) Uani d . 1 1 . .
    H H8A 0.0983 0.2033 0.0202 0.018 Uiso calc R 1 1 . .
    C C9 -0.14748(12) 0.16466(5) -0.01074(8) 0.01697(18) Uani d . 1 1 . .
    H H9A -0.1369 0.1387 -0.0782 0.020 Uiso calc R 1 1 . .
    C C10 -0.30287(12) 0.16456(5) 0.02879(8) 0.01796(18) Uani d . 1 1 . .
    H H10A -0.3989 0.1392 -0.0120 0.022 Uiso calc R 1 1 . .
    C C11 -0.31730(12) 0.20166(5) 0.12827(8) 0.01758(18) Uani d . 1 1 . .
    H H11A -0.4232 0.2014 0.1557 0.021 Uiso calc R 1 1 . .
    C C12 -0.17678(12) 0.23931(5) 0.18795(8) 0.01584(17) Uani d . 1 1 . .
    H H12A -0.1869 0.2645 0.2560 0.019 Uiso calc R 1 1 . .
    C C13 0.10260(11) 0.36346(5) 0.22264(7) 0.01373(16) Uani d . 1 1 . .
    C C14 0.01332(12) 0.40811(5) 0.13736(8) 0.01772(18) Uani d . 1 1 . .
    H H14A -0.0281 0.3842 0.0683 0.021 Uiso calc R 1 1 . .
    C C15 -0.01532(13) 0.48785(5) 0.15331(9) 0.0216(2) Uani d . 1 1 . .
    H H15A -0.0774 0.5178 0.0952 0.026 Uiso calc R 1 1 . .
    C C16 0.04600(13) 0.52374(5) 0.25311(9) 0.0221(2) Uani d . 1 1 . .
    H H16A 0.0259 0.5779 0.2638 0.026 Uiso calc R 1 1 . .
    C C17 0.13735(13) 0.47939(5) 0.33744(8) 0.02066(19) Uani d . 1 1 . .
    H H17A 0.1811 0.5038 0.4057 0.025 Uiso calc R 1 1 . .
    C C18 0.16545(12) 0.39969(5) 0.32295(8) 0.01654(18) Uani d . 1 1 . .
    H H18 0.2274 0.3700 0.3813 0.020 Uiso calc R 1 1 . .
loop_
    _atom_site_aniso_label
    _atom_site_aniso_U_11
    _atom_site_aniso_U_22
    _atom_site_aniso_U_33
    _atom_site_aniso_U_12
    _atom_site_aniso_U_13
    _atom_site_aniso_U_23
    C1 0.0131(4) 0.0118(4) 0.0181(4) -0.0006(3) 0.0039(3) 0.0001(3)
    N1 0.0154(4) 0.0174(3) 0.0175(4) 0.0034(3) 0.0019(3) -0.0007(3)
    C2 0.0164(4) 0.0251(5) 0.0222(5) 0.0006(4) -0.0001(3) 0.0032(4)
    C3 0.0236(5) 0.0201(4) 0.0195(4) 0.0025(4) 0.0061(4) -0.0027(3)
    N2 0.0200(4) 0.0120(3) 0.0186(4) 0.0032(3) 0.0038(3) 0.0001(3)
    C4 0.0307(5) 0.0137(4) 0.0288(5) 0.0067(4) 0.0097(4) 0.0038(4)
    C5 0.0283(5) 0.0174(4) 0.0201(4) -0.0012(4) 0.0047(4) -0.0049(3)
    N3 0.0155(4) 0.0105(3) 0.0212(4) 0.0007(3) -0.0005(3) -0.0004(3)
    C6 0.0143(4) 0.0125(4) 0.0158(4) 0.0007(3) 0.0021(3) -0.0006(3)
    O1 0.0147(3) 0.0144(3) 0.0244(3) -0.0018(2) 0.0008(3) -0.0017(2)
    N4 0.0140(3) 0.0094(3) 0.0201(4) 0.0000(3) -0.0005(3) -0.0019(3)
    C7 0.0143(4) 0.0092(3) 0.0163(4) -0.0005(3) 0.0004(3) 0.0005(3)
    C8 0.0158(4) 0.0138(4) 0.0166(4) 0.0002(3) 0.0041(3) 0.0000(3)
    C9 0.0213(4) 0.0140(4) 0.0151(4) -0.0003(3) 0.0011(3) -0.0010(3)
    C10 0.0174(4) 0.0132(4) 0.0222(4) -0.0021(3) -0.0008(3) 0.0004(3)
    C11 0.0146(4) 0.0157(4) 0.0229(4) -0.0009(3) 0.0044(3) 0.0018(3)
    C12 0.0176(4) 0.0133(4) 0.0170(4) 0.0005(3) 0.0040(3) -0.0005(3)
    C13 0.0132(4) 0.0100(4) 0.0187(4) -0.0005(3) 0.0045(3) -0.0005(3)
    C14 0.0174(4) 0.0137(4) 0.0213(4) 0.0006(3) 0.0002(3) 0.0002(3)
    C15 0.0199(4) 0.0131(4) 0.0309(5) 0.0027(3) 0.0011(4) 0.0035(4)
    C16 0.0214(5) 0.0116(4) 0.0344(5) 0.0012(3) 0.0080(4) -0.0028(4)
    C17 0.0242(5) 0.0155(4) 0.0233(5) -0.0017(3) 0.0070(4) -0.0055(3)
    C18 0.0196(4) 0.0138(4) 0.0169(4) -0.0008(3) 0.0050(3) -0.0004(3)
_geom_special_details
;
All e.s.d.'s (except the e.s.d. in the dihedral angle between two l.s. planes)
are estimated using the full covariance matrix. The cell e.s.d.'s are taken
into account individually in the estimation of e.s.d.'s in distances, angles
and torsion angles; correlations between e.s.d.'s in cell parameters are only
used when they are defined by crystal symmetry. An approximate (isotropic)
treatment of cell e.s.d.'s is used for estimating e.s.d.'s involving l.s.
planes.
;
loop_
    _geom_bond_atom_site_label_1
    _geom_bond_atom_site_label_2
    _geom_bond_site_symmetry_2
    _geom_bond_distance
    _geom_bond_publ_flag
    C1 N3 . 1.3179(11) ?
    C1 N2 . 1.3551(11) ?
    C1 N1 . 1.3737(11) ?
    N1 C3 . 1.4566(12) ?
    N1 C2 . 1.4624(12) ?
    C2 H2A . 0.9800 ?
    C2 H2B . 0.9800 ?
    C2 H2C . 0.9800 ?
    C3 H3A . 0.9800 ?
    C3 H3B . 0.9800 ?
    C3 H3C . 0.9800 ?
    N2 C5 . 1.4529(12) ?
    N2 C4 . 1.4594(12) ?
    C4 H4A . 0.9800 ?
    C4 H4B . 0.9800 ?
    C4 H4C . 0.9800 ?
    C5 H5A . 0.9800 ?
    C5 H5B . 0.9800 ?
    C5 H5C . 0.9800 ?
    N3 C6 . 1.3722(11) ?
    C6 O1 . 1.2305(11) ?
    C6 N4 . 1.4028(11) ?
    N4 C13 . 1.4266(11) ?
    N4 C7 . 1.4367(11) ?
    C7 C12 . 1.3907(13) ?
    C7 C8 . 1.3925(12) ?
    C8 C9 . 1.3909(12) ?
    C8 H8A . 0.9500 ?
    C9 C10 . 1.3893(14) ?
    C9 H9A . 0.9500 ?
    C10 C11 . 1.3897(14) ?
    C10 H10A . 0.9500 ?
    C11 C12 . 1.3940(13) ?
    C11 H11A . 0.9500 ?
    C12 H12A . 0.9500 ?
    C13 C14 . 1.3949(12) ?
    C13 C18 . 1.3961(12) ?
    C14 C15 . 1.3967(13) ?
    C14 H14A . 0.9500 ?
    C15 C16 . 1.3857(15) ?
    C15 H15A . 0.9500 ?
    C16 C17 . 1.3910(14) ?
    C16 H16A . 0.9500 ?
    C17 C18 . 1.3923(12) ?
    C17 H17A . 0.9500 ?
    C18 H18 . 0.9500 ?
loop_
    _geom_angle_atom_site_label_1
    _geom_angle_atom_site_label_2
    _geom_angle_atom_site_label_3
    _geom_angle_site_symmetry_1
    _geom_angle_site_symmetry_3
    _geom_angle
    _geom_angle_publ_flag
    N3 C1 N2 . . 118.20(8) ?
    N3 C1 N1 . . 125.69(8) ?
    N2 C1 N1 . . 115.91(8) ?
    C1 N1 C3 . . 119.63(8) ?
    C1 N1 C2 . . 119.59(8) ?
    C3 N1 C2 . . 114.93(8) ?
    N1 C2 H2A . . 109.5 ?
    N1 C2 H2B . . 109.5 ?
    H2A C2 H2B . . 109.5 ?
    N1 C2 H2C . . 109.5 ?
    H2A C2 H2C . . 109.5 ?
    H2B C2 H2C . . 109.5 ?
    N1 C3 H3A . . 109.5 ?
    N1 C3 H3B . . 109.5 ?
    H3A C3 H3B . . 109.5 ?
    N1 C3 H3C . . 109.5 ?
    H3A C3 H3C . . 109.5 ?
    H3B C3 H3C . . 109.5 ?
    C1 N2 C5 . . 119.54(8) ?
    C1 N2 C4 . . 123.21(8) ?
    C5 N2 C4 . . 115.19(8) ?
    N2 C4 H4A . . 109.5 ?
    N2 C4 H4B . . 109.5 ?
    H4A C4 H4B . . 109.5 ?
    N2 C4 H4C . . 109.5 ?
    H4A C4 H4C . . 109.5 ?
    H4B C4 H4C . . 109.5 ?
    N2 C5 H5A . . 109.5 ?
    N2 C5 H5B . . 109.5 ?
    H5A C5 H5B . . 109.5 ?
    N2 C5 H5C . . 109.5 ?
    H5A C5 H5C . . 109.5 ?
    H5B C5 H5C . . 109.5 ?
    C1 N3 C6 . . 119.50(8) ?
    O1 C6 N3 . . 127.35(8) ?
    O1 C6 N4 . . 120.53(8) ?
    N3 C6 N4 . . 112.02(7) ?
    C6 N4 C13 . . 120.94(7) ?
    C6 N4 C7 . . 121.73(7) ?
    C13 N4 C7 . . 117.30(7) ?
    C12 C7 C8 . . 119.87(8) ?
    C12 C7 N4 . . 119.75(8) ?
    C8 C7 N4 . . 120.34(8) ?
    C9 C8 C7 . . 120.00(9) ?
    C9 C8 H8A . . 120.0 ?
    C7 C8 H8A . . 120.0 ?
    C10 C9 C8 . . 120.24(8) ?
    C10 C9 H9A . . 119.9 ?
    C8 C9 H9A . . 119.9 ?
    C9 C10 C11 . . 119.76(8) ?
    C9 C10 H10A . . 120.1 ?
    C11 C10 H10A . . 120.1 ?
    C10 C11 C12 . . 120.20(9) ?
    C10 C11 H11A . . 119.9 ?
    C12 C11 H11A . . 119.9 ?
    C7 C12 C11 . . 119.92(8) ?
    C7 C12 H12A . . 120.0 ?
    C11 C12 H12A . . 120.0 ?
    C14 C13 C18 . . 119.28(8) ?
    C14 C13 N4 . . 119.39(8) ?
    C18 C13 N4 . . 121.27(8) ?
    C13 C14 C15 . . 120.13(9) ?
    C13 C14 H14A . . 119.9 ?
    C15 C14 H14A . . 119.9 ?
    C16 C15 C14 . . 120.62(9) ?
    C16 C15 H15A . . 119.7 ?
    C14 C15 H15A . . 119.7 ?
    C15 C16 C17 . . 119.15(9) ?
    C15 C16 H16A . . 120.4 ?
    C17 C16 H16A . . 120.4 ?
    C16 C17 C18 . . 120.79(9) ?
    C16 C17 H17A . . 119.6 ?
    C18 C17 H17A . . 119.6 ?
    C17 C18 C13 . . 120.02(9) ?
    C17 C18 H18 . . 120.0 ?
    C13 C18 H18 . . 120.0 ?
loop_
    _geom_torsion_atom_site_label_1
    _geom_torsion_atom_site_label_2
    _geom_torsion_atom_site_label_3
    _geom_torsion_atom_site_label_4
    _geom_torsion_site_symmetry_1
    _geom_torsion_site_symmetry_2
    _geom_torsion_site_symmetry_3
    _geom_torsion_site_symmetry_4
    _geom_torsion
    _geom_torsion_publ_flag
    N3 C1 N1 C3 . . . . 21.15(14) ?
    N2 C1 N1 C3 . . . . -153.60(9) ?
    N3 C1 N1 C2 . . . . -130.58(10) ?
    N2 C1 N1 C2 . . . . 54.67(12) ?
    N3 C1 N2 C5 . . . . 11.89(13) ?
    N1 C1 N2 C5 . . . . -172.95(8) ?
    N3 C1 N2 C4 . . . . -151.00(9) ?
    N1 C1 N2 C4 . . . . 24.16(13) ?
    N2 C1 N3 C6 . . . . -146.79(9) ?
    N1 C1 N3 C6 . . . . 38.57(14) ?
    C1 N3 C6 O1 . . . . 22.08(15) ?
    C1 N3 C6 N4 . . . . -161.69(8) ?
    O1 C6 N4 C13 . . . . -9.58(13) ?
    N3 C6 N4 C13 . . . . 173.89(8) ?
    O1 C6 N4 C7 . . . . 168.45(8) ?
    N3 C6 N4 C7 . . . . -8.08(12) ?
    C6 N4 C7 C12 . . . . 121.44(9) ?
    C13 N4 C7 C12 . . . . -60.46(11) ?
    C6 N4 C7 C8 . . . . -60.69(12) ?
    C13 N4 C7 C8 . . . . 117.41(9) ?
    C12 C7 C8 C9 . . . . -0.43(13) ?
    N4 C7 C8 C9 . . . . -178.31(8) ?
    C7 C8 C9 C10 . . . . 0.95(13) ?
    C8 C9 C10 C11 . . . . -0.94(13) ?
    C9 C10 C11 C12 . . . . 0.41(14) ?
    C8 C7 C12 C11 . . . . -0.09(13) ?
    N4 C7 C12 C11 . . . . 177.79(8) ?
    C10 C11 C12 C7 . . . . 0.11(13) ?
    C6 N4 C13 C14 . . . . 140.27(9) ?
    C7 N4 C13 C14 . . . . -37.84(12) ?
    C6 N4 C13 C18 . . . . -42.63(13) ?
    C7 N4 C13 C18 . . . . 139.26(9) ?
    C18 C13 C14 C15 . . . . -1.21(14) ?
    N4 C13 C14 C15 . . . . 175.95(9) ?
    C13 C14 C15 C16 . . . . 0.78(15) ?
    C14 C15 C16 C17 . . . . 0.25(15) ?
    C15 C16 C17 C18 . . . . -0.84(15) ?
    C16 C17 C18 C13 . . . . 0.40(15) ?
    C14 C13 C18 C17 . . . . 0.63(14) ?
    N4 C13 C18 C17 . . . . -176.47(9) ?
loop_
    _geom_hbond_atom_site_label_D
    _geom_hbond_atom_site_label_H
    _geom_hbond_atom_site_label_A
    _geom_hbond_site_symmetry_A
    _geom_hbond_distance_DH
    _geom_hbond_distance_HA
    _geom_hbond_distance_DA
    _geom_hbond_angle_DHA
    _geom_hbond_publ_flag
    C11 H11A O1 1_455 0.95 2.59 3.3893(12) 141 y
_iucr_refine_instructions_details
;
TITL TIR21 (P2(1)/C)
CELL  0.71073  7.93210 17.04770 12.21510 90.00000 98.58300 90.00000
ZERR 4  0.00030  0.00090  0.00060  0.00000  0.00200  0.00000
LATT 1
SYMM -X, Y+ 0.50000, -Z+ 0.50000
SFAC C H N O
UNIT 72 88 16 4
TEMP -173
PLAN 10
FMAP 2
L.S. 5
BOND $H
ACTA
CONF
WGHT    0.054100    0.454400
FVAR       0.57996
C1    1    0.375888    0.117254    0.291922    11.00000    0.01310    0.01184 =
         0.01814    0.00014    0.00387   -0.00060
N1    3    0.447473    0.128888    0.400206    11.00000    0.01544    0.01737 =
         0.01748   -0.00069    0.00189    0.00335
C2    1    0.632691    0.124871    0.430719    11.00000    0.01641    0.02507 =
         0.02221    0.00316   -0.00010    0.00065
AFIX 137
H2A   2    0.681954    0.096544    0.373258    11.00000   -1.50000
H2B   2    0.660593    0.097266    0.501477    11.00000   -1.50000
H2C   2    0.679645    0.178110    0.437869    11.00000   -1.50000
AFIX   0
C3    1    0.360635    0.178350    0.471448    11.00000    0.02362    0.02014 =
         0.01947   -0.00269    0.00609    0.00246
AFIX 137
H3A   2    0.397085    0.232907    0.465413    11.00000   -1.50000
H3B   2    0.389269    0.160786    0.548369    11.00000   -1.50000
H3C   2    0.237127    0.174637    0.448493    11.00000   -1.50000
AFIX   0
N2    3    0.418472    0.049447    0.245015    11.00000    0.01999    0.01203 =
         0.01865    0.00005    0.00378    0.00316
C4    1    0.475403   -0.020509    0.308896    11.00000    0.03067    0.01370 =
         0.02882    0.00378    0.00966    0.00672
AFIX 137
H4A   2    0.470184   -0.010998    0.387442    11.00000   -1.50000
H4B   2    0.593001   -0.032728    0.299217    11.00000   -1.50000
H4C   2    0.401255   -0.064778    0.282925    11.00000   -1.50000
AFIX   0
C5    1    0.364594    0.036436    0.127448    11.00000    0.02827    0.01744 =
         0.02006   -0.00488    0.00467   -0.00125
AFIX 137
H5A   2    0.253156    0.010438    0.116233    11.00000   -1.50000
H5B   2    0.448279    0.003185    0.098199    11.00000   -1.50000
H5C   2    0.356006    0.086910    0.088614    11.00000   -1.50000
AFIX   0
N3    3    0.261841    0.163036    0.234004    11.00000    0.01551    0.01046 =
         0.02124   -0.00045   -0.00055    0.00069
C6    1    0.274944    0.242883    0.246697    11.00000    0.01430    0.01247 =
         0.01575   -0.00064    0.00205    0.00067
O1    4    0.403549    0.280887    0.281862    11.00000    0.01474    0.01436 =
         0.02435   -0.00172    0.00081   -0.00180
N4    3    0.121146    0.281106    0.207493    11.00000    0.01398    0.00940 =
         0.02010   -0.00188   -0.00051    0.00001
C7    1   -0.021724    0.239870    0.147758    11.00000    0.01430    0.00917 =
         0.01629    0.00053    0.00037   -0.00047
C8    1   -0.007292    0.202707    0.048063    11.00000    0.01580    0.01383 =
         0.01657   -0.00001    0.00405    0.00018
AFIX  43
H8A   2    0.098304    0.203336    0.020209    11.00000   -1.20000
AFIX   0
C9    1   -0.147480    0.164665   -0.010735    11.00000    0.02130    0.01399 =
         0.01511   -0.00102    0.00108   -0.00033
AFIX  43
H9A   2   -0.136933    0.138663   -0.078167    11.00000   -1.20000
AFIX   0
C10   1   -0.302871    0.164555    0.028792    11.00000    0.01736    0.01318 =
         0.02222    0.00036   -0.00078   -0.00209
AFIX  43
H10A  2   -0.398923    0.139209   -0.012037    11.00000   -1.20000
AFIX   0
C11   1   -0.317299    0.201657    0.128273    11.00000    0.01462    0.01570 =
         0.02291    0.00185    0.00436   -0.00089
AFIX  43
H11A  2   -0.423250    0.201360    0.155691    11.00000   -1.20000
AFIX   0
C12   1   -0.176777    0.239306    0.187952    11.00000    0.01763    0.01331 =
         0.01702   -0.00047    0.00396    0.00046
AFIX  43
H12A  2   -0.186919    0.264547    0.255999    11.00000   -1.20000
AFIX   0
C13   1    0.102598    0.363461    0.222644    11.00000    0.01316    0.00998 =
         0.01869   -0.00050    0.00446   -0.00049
C14   1    0.013325    0.408107    0.137361    11.00000    0.01738    0.01366 =
         0.02130    0.00016    0.00021    0.00062
AFIX  43
H14A  2   -0.028068    0.384230    0.068298    11.00000   -1.20000
AFIX   0
C15   1   -0.015324    0.487846    0.153307    11.00000    0.01995    0.01314 =
         0.03095    0.00347    0.00114    0.00272
AFIX  43
H15A  2   -0.077441    0.517761    0.095184    11.00000   -1.20000
AFIX   0
C16   1    0.046001    0.523737    0.253107    11.00000    0.02142    0.01164 =
         0.03436   -0.00278    0.00802    0.00116
AFIX  43
H16A  2    0.025917    0.577940    0.263799    11.00000   -1.20000
AFIX   0
C17   1    0.137348    0.479386    0.337435    11.00000    0.02423    0.01546 =
         0.02335   -0.00554    0.00702   -0.00167
AFIX  43
H17A  2    0.181078    0.503764    0.405725    11.00000   -1.20000
AFIX   0
C18   1    0.165454    0.399692    0.322951    11.00000    0.01960    0.01382 =
         0.01691   -0.00039    0.00500   -0.00080
AFIX  43
H18   2    0.227420    0.369963    0.381341    11.00000   -1.20000
HKLF 4
REM  TIR21 IN P2(1)/C
REM R1 =  0.0388 for   4200 Fo > 4sig(Fo)  and  0.0487 for all   4990 data
REM    212 parameters refined using      0 restraints
END
WGHT      0.0541      0.4544
REM Highest difference peak  0.368,  deepest hole -0.230,  1-sigma level  0.046
Q1    1   0.0641  0.3870  0.1831  11.00000  0.05    0.37
Q2    1   0.1513  0.4407  0.3268  11.00000  0.05    0.34
Q3    1  -0.1041  0.2385  0.1614  11.00000  0.05    0.34
Q4    1  -0.0781  0.1844  0.0222  11.00000  0.05    0.33
Q5    1   0.1254  0.3827  0.2730  11.00000  0.05    0.32
Q6    1  -0.0187  0.2201  0.0966  11.00000  0.05    0.32
Q7    1  -0.2368  0.2137  0.1573  11.00000  0.05    0.32
Q8    1   0.0495  0.2615  0.1791  11.00000  0.05    0.32
Q9    1   0.1901  0.2612  0.2280  11.00000  0.05    0.32
Q10   1   0.0026  0.4471  0.1502  11.00000  0.05    0.31
;
data_global
_journal_date_recd_electronic     2012-09-20
_journal_date_accepted     2012-10-01
_journal_name_full     'Acta Crystallographica, Section E'
_journal_year     2012
_journal_volume     68
_journal_issue     11
_journal_page_first     o3085
_journal_page_last     o3085
_journal_paper_category     QO
_journal_paper_doi     10.1107/S160053681204127X
_journal_coeditor_code     IM2403
_publ_contact_author_name     'Dr. Ioannis Tiritiris'
_publ_contact_author_address
;
Fakult\"at Chemie/Organische Chemie
Hochschule Aalen
Beethovenstra\&se 1
D-73430 Aalen
Germany
;
_publ_contact_author_email     Ioannis.Tiritiris@htw-aalen.de
_publ_contact_author_fax     '49 7361 5762250'
_publ_contact_author_phone     '49 7361 5762230'
_publ_section_title
;
3-[Bis(dimethylamino)methylene]-1,1-diphenylurea
;
loop_
    _publ_author_name
    _publ_author_address
    'Tiritiris, Ioannis'
;
 Fakult\"at Chemie/Organische Chemie
 Hochschule Aalen
 Beethovenstrasse 1
 D-73430 Aalen
 Germany
;
_exptl_special_details
;
^1^H NMR (500 MHz, CD~3~CN/TMS): \d = 2.79 [s, 12 H, N(CH~3~)~2~],
7.12-7.28 (m, 10 H, C~6~H~5~).
^13^C NMR (125 MHz, CD~3~CN/TMS): \d = 40.0 [N(CH~3~)~2~], 125.7 (C~6~H~5~),
128.9-129.3 (C~6~H~5~), 146.6 (C~6~H~5~), 161.0 (C\\db N), 166.0 (C\\db O).
;
