# Supplementary material for: 3-[Bis(dimethyl­amino)­methyl­ene]-1,1-diphenyl­urea
Source: Acta Crystallogr Sect E Struct Rep Online. 2012 Oct 6;68(Pt 11):o3085. doi: 10.1107/S160053681204127X (PMC3515190; doi:10.1107/S160053681204127X)
Supplement: Supplementary file 2 [file e-68-o3085-Isup2.hkl]

# 
# h,k,l, Fc-squared, Fo-squared, sigma(Fo-squared) and status flag 
# 
data_I
_shelx_title ' TIR21 IN P2(1)/C' 
_shelx_refln_list_code          4 
_shelx_F_calc_maximum      173.46 
_exptl_crystal_F_000       664.00 
_reflns_d_resolution_high  0.6995 
 
loop_ 
 _symmetry_equiv_pos_as_xyz 
 'x, y, z' 
 '-x, y+1/2, -z+1/2' 
 '-x, -y, -z' 
 'x, -y-1/2, z-1/2' 
 
_cell_length_a     7.9321 
_cell_length_b    17.0477 
_cell_length_c    12.2151 
_cell_angle_alpha  90.000 
_cell_angle_beta   98.583 
_cell_angle_gamma  90.000 
 
_shelx_F_squared_multiplier     1.000 
 
loop_ 
 _refln_index_h 
 _refln_index_k 
 _refln_index_l 
 _refln_F_squared_calc 
 _refln_F_squared_meas 
 _refln_F_squared_sigma 
 _refln_observed_status 
   1   0   0       41.60       47.03      0.71 o 
   2   0   0     2344.32     2275.56     14.59 o 
   3   0   0     3742.98     3669.21     24.34 o 
   4   0   0     1328.19     1360.61     10.42 o 
   5   0   0     1122.13     1120.43      9.22 o 
   6   0   0      389.50      382.74      4.74 o 
   7   0   0     1464.80     1496.14     14.26 o 
   8   0   0      624.46      607.98     12.99 o 
   9   0   0        5.57        5.85      3.27 o 
  10   0   0        9.04        5.95      6.24 o 
  11   0   0      131.76      129.92     13.97 o 
   1   1   0     2591.42     2536.33     11.38 o 
   2   1   0     1030.09     1024.50      4.82 o 
   3   1   0     1722.85     1819.93      8.73 o 
   4   1   0      557.05      646.38      3.92 o 
   5   1   0      298.86      266.93      2.44 o 
   6   1   0      116.21      110.59      1.75 o 
   7   1   0     2051.68     2073.66     13.52 o 
   8   1   0        4.64        2.52      1.54 o 
   9   1   0       24.04       21.88      2.63 o 
  10   1   0       60.48       59.38      5.59 o 
  11   1   0        1.28       -4.28      6.24 o 
   0   2   0     2731.19     2798.02     21.18 o 
   1   2   0      267.64      227.88      1.37 o 
   2   2   0     5770.77     5593.06     25.01 o 
   3   2   0      319.33      290.97      1.98 o 
   4   2   0       78.37       74.60      1.31 o 
   5   2   0       54.92       67.53      1.40 o 
   6   2   0        6.06       10.23      0.91 o 
   7   2   0      276.02      256.31      4.07 o 
   8   2   0        4.82        3.49      1.56 o 
   9   2   0        0.40       -0.75      1.94 o 
  10   2   0      119.64      129.93      6.52 o 
  11   2   0       16.56       18.22      5.63 o 
   1   3   0      865.28      890.05      4.40 o 
   2   3   0      303.17      328.14      2.10 o 
   3   3   0      128.81      143.22      1.49 o 
   4   3   0      498.67      521.48      3.51 o 
   5   3   0       33.29       27.39      1.01 o 
   6   3   0       80.27       77.65      1.64 o 
   7   3   0      617.41      564.68      6.52 o 
   8   3   0       13.19       16.22      1.89 o 
   9   3   0        0.00        0.16      2.02 o 
  10   3   0       22.18       28.87      4.76 o 
  11   3   0        4.99        5.11      5.36 o 
   0   4   0     2266.24     2220.85     15.00 o 
   1   4   0     1947.35     1931.51      9.18 o 
   2   4   0     1554.60     1634.64      8.54 o 
   3   4   0        4.45        1.33      0.55 o 
   4   4   0      525.81      535.13      3.80 o 
   5   4   0      105.34      102.90      1.68 o 
   6   4   0       48.05       46.43      1.50 o 
   7   4   0      193.94      188.95      3.23 o 
   8   4   0        0.04        3.58      1.86 o 
   9   4   0       17.57       19.62      2.56 o 
  10   4   0       60.11       69.54      5.66 o 
  11   4   0      151.64      139.23     12.78 o 
   1   5   0      623.13      566.55      3.17 o 
   2   5   0     1227.00     1211.26      6.72 o 
   3   5   0      159.71      166.59      1.62 o 
   4   5   0        9.50       12.54      0.79 o 
   5   5   0      924.86      956.73      6.18 o 
   6   5   0      185.13      170.40      2.52 o 
   7   5   0      336.40      301.33      4.33 o 
   8   5   0      191.84      171.97      4.27 o 
   9   5   0       72.30       70.19      3.70 o 
  10   5   0       24.40       28.72      4.08 o 
   0   6   0     1408.03     1428.95     10.51 o 
   1   6   0      220.33      205.44      1.65 o 
   2   6   0       89.37      129.77      1.50 o 
   3   6   0        3.54        5.70      0.66 o 
   4   6   0        8.26        8.39      0.74 o 
   5   6   0      960.80     1015.27      6.68 o 
   6   6   0        0.01        0.25      0.85 o 
   7   6   0       32.26       27.20      1.97 o 
   8   6   0       28.06       26.54      2.58 o 
   9   6   0       23.83       24.16      2.74 o 
  10   6   0       59.61       62.74      6.99 o 
   1   7   0        3.32        4.51      0.55 o 
   2   7   0      274.99      273.02      2.16 o 
   3   7   0        4.16        7.36      0.60 o 
   4   7   0       76.03       88.98      1.48 o 
   5   7   0      205.19      212.02      2.44 o 
   6   7   0      439.99      395.95      4.06 o 
   7   7   0      260.01      276.30      4.99 o 
   8   7   0       52.37       49.93      3.05 o 
   9   7   0       14.71       18.56      2.78 o 
  10   7   0        1.56        1.12      3.17 o 
   0   8   0     3256.11     3392.43     23.25 o 
   1   8   0      329.65      403.03      2.79 o 
   2   8   0      471.99      537.34      3.45 o 
   3   8   0      423.49      449.90      3.32 o 
   4   8   0       11.56        8.11      0.78 o 
   5   8   0       33.61       35.54      1.30 o 
   6   8   0        3.16        3.55      1.28 o 
   7   8   0        1.16        3.45      1.72 o 
   8   8   0       53.55       44.39      3.46 o 
   9   8   0       35.05       32.41      3.17 o 
  10   8   0        8.66        8.03      3.49 o 
   1   9   0      261.34      279.25      2.21 o 
   2   9   0      526.92      534.75      3.51 o 
   3   9   0       28.69       29.49      0.99 o 
   4   9   0       19.06       21.37      0.99 o 
   5   9   0        0.52        0.78      0.87 o 
   6   9   0      774.18      746.53      7.44 o 
   7   9   0      409.12      384.69      6.18 o 
   8   9   0       90.99       92.19      3.88 o 
   9   9   0      107.55      120.99      4.92 o 
  10   9   0        3.97       -2.04      3.25 o 
   0  10   0        0.18        2.92      0.80 o 
   1  10   0      412.28      477.08      3.19 o 
   2  10   0      662.84      698.41      4.37 o 
   3  10   0      210.11      216.16      2.21 o 
   4  10   0        4.51        5.27      0.85 o 
   5  10   0      123.34      109.09      2.58 o 
   6  10   0      637.42      604.71      6.84 o 
   7  10   0        3.73        2.73      1.76 o 
   8  10   0       54.23       64.25      3.89 o 
   9  10   0       76.58       81.23      4.35 o 
  10  10   0       36.77       46.54      5.81 o 
   1  11   0      188.72      186.24      1.89 o 
   2  11   0      444.90      501.75      3.78 o 
   3  11   0      551.87      546.65      3.94 o 
   4  11   0      664.92      664.21      4.93 o 
   5  11   0     1147.76     1106.83      9.51 o 
   6  11   0        5.69        9.41      1.73 o 
   7  11   0       18.18       14.75      2.15 o 
   8  11   0       40.98       54.54      4.52 o 
   9  11   0        7.89       12.30      2.70 o 
   0  12   0       93.26       84.88      2.31 o 
   1  12   0     1257.77     1276.09      7.50 o 
   2  12   0      861.14      852.29      6.07 o 
   3  12   0        8.67       12.66      0.93 o 
   4  12   0     1554.37     1482.68      9.55 o 
   5  12   0       84.99       90.18      2.63 o 
   6  12   0      286.93      288.90      6.19 o 
   7  12   0      168.36      158.13      5.58 o 
   8  12   0        0.35        0.47      2.25 o 
   9  12   0      154.32      164.63      5.86 o 
   1  13   0        3.23        2.57      0.78 o 
   2  13   0       64.30       73.38      1.64 o 
   3  13   0     1363.55     1308.10      8.54 o 
   4  13   0      154.69      149.71      2.64 o 
   5  13   0      288.21      273.31      4.02 o 
   6  13   0       48.52       49.25      2.64 o 
   7  13   0       23.14       18.36      2.63 o 
   8  13   0        0.36       -1.84      2.24 o 
   9  13   0       67.01       81.17      5.29 o 
   0  14   0      245.98      236.05      3.61 o 
   1  14   0       43.00       42.91      1.28 o 
   2  14   0      276.23      264.42      3.21 o 
   3  14   0       90.29       80.94      2.08 o 
   4  14   0        2.31        0.31      1.16 o 
   5  14   0       84.78       82.78      2.56 o 
   6  14   0      153.51      158.15      3.84 o 
   7  14   0       29.31       31.00      2.96 o 
   8  14   0        3.16        5.11      2.70 o 
   9  14   0      293.21      315.77     10.65 o 
   1  15   0        0.05        0.15      0.88 o 
   2  15   0      634.75      589.10      5.64 o 
   3  15   0        0.12       -1.10      1.10 o 
   4  15   0        9.51        9.96      1.42 o 
   5  15   0      157.04      163.72      4.22 o 
   6  15   0       27.21       29.53      2.29 o 
   7  15   0       92.52       91.54      4.37 o 
   8  15   0        2.89       -1.70      2.59 o 
   0  16   0      264.47      226.30      4.43 o 
   1  16   0      189.79      161.04      2.64 o 
   2  16   0        4.65        4.66      1.30 o 
   3  16   0       52.26       57.91      2.08 o 
   4  16   0       22.61       22.25      1.62 o 
   5  16   0       18.57       18.34      1.99 o 
   6  16   0        3.09        5.10      1.96 o 
   7  16   0      104.52      113.45      4.74 o 
   8  16   0       19.71       21.31      3.30 o 
   1  17   0      136.07      133.27      2.76 o 
   2  17   0       96.60      102.47      2.76 o 
   3  17   0      159.71      160.40      3.10 o 
   4  17   0       28.58       27.78      2.03 o 
   5  17   0       17.10       16.34      2.12 o 
   6  17   0      391.47      409.83      7.42 o 
   7  17   0        0.06        1.01      2.42 o 
   8  17   0      114.86      100.26      6.25 o 
   0  18   0        1.59        7.53      2.01 o 
   1  18   0      251.41      229.29      3.93 o 
   2  18   0      246.00      241.92      3.93 o 
   3  18   0       25.70       29.06      1.84 o 
   4  18   0      247.30      253.48      4.66 o 
   5  18   0       26.59       29.18      2.42 o 
   6  18   0       95.60       94.74      4.10 o 
   7  18   0       40.18       43.54      5.02 o 
   1  19   0        6.98        6.67      1.63 o 
   2  19   0       30.32       22.48      1.94 o 
   3  19   0        8.70        8.26      1.85 o 
   4  19   0       19.05       21.45      2.24 o 
   5  19   0       15.60       17.83      2.24 o 
   6  19   0        0.36       -3.30      3.30 o 
   7  19   0       74.51       71.11      6.40 o 
   0  20   0      120.86      116.71      8.03 o 
   1  20   0      110.21      121.69      3.62 o 
   2  20   0       37.55       40.89      2.36 o 
   3  20   0       37.01       42.75      2.60 o 
   4  20   0      285.65      301.09      5.53 o 
   5  20   0       33.15       30.97      3.26 o 
   6  20   0       50.07       58.33      6.31 o 
   1  21   0       69.98       64.30      2.90 o 
   2  21   0       25.65       25.72      2.30 o 
   3  21   0      242.82      254.16      5.57 o 
   4  21   0       27.11       28.91      2.96 o 
   5  21   0        0.57        0.98      2.60 o 
   0  22   0      147.97      140.43      6.31 o 
   1  22   0       14.91       13.16      2.15 o 
   2  22   0       60.59       74.12      3.54 o 
   3  22   0       33.51       30.99      3.35 o 
   4  22   0      156.91      160.25      6.84 o 
   1  23   0       62.75       63.89      4.88 o 
   2  23   0       69.33       70.90      4.38 o 
   3  23   0      107.35      124.01      5.41 o 
   0  24   0      128.00      127.26      9.25 o 
   1  24   0       76.49       96.11      5.94 o 
 -11   1   1       77.07       72.05      7.78 o 
 -10   1   1       37.64       40.03      6.69 o 
  -9   1   1       10.67       16.76      2.80 o 
  -8   1   1       99.17       89.25      2.81 o 
  -7   1   1        1.57       -0.42      1.04 o 
  -6   1   1       11.47       12.53      0.86 o 
  -5   1   1      121.83      115.68      1.52 o 
  -4   1   1     1522.11     1581.20      8.29 o 
  -3   1   1      370.66      405.96      2.56 o 
  -2   1   1    21376.22    20269.79     82.51 o 
  -1   1   1      372.20      336.56      1.65 o 
   0   1   1       52.80       45.34      0.44 o 
   1   1   1      574.45      535.74      2.53 o 
   2   1   1     1663.01     1648.17      7.77 o 
   3   1   1      523.40      528.56      3.06 o 
   4   1   1       56.08       70.14      1.24 o 
   5   1   1      795.16      822.12      5.27 o 
   6   1   1        7.70        4.99      0.85 o 
   7   1   1      172.19      175.64      3.45 o 
   8   1   1        0.46       -1.42      1.42 o 
   9   1   1       76.06       77.95      4.49 o 
  10   1   1       36.80       42.70      5.09 o 
  11   1   1       44.01       35.17      7.14 o 
 -11   2   1       43.84       33.37      6.41 o 
 -10   2   1        5.10        3.84      3.64 o 
  -9   2   1       48.44       46.28      3.62 o 
  -8   2   1        0.55        1.14      1.43 o 
  -7   2   1       19.41       15.47      1.24 o 
  -6   2   1      605.33      606.81      4.08 o 
  -5   2   1      151.38      199.90      1.97 o 
  -4   2   1      158.95      180.74      1.68 o 
  -3   2   1     3692.50     3769.85     17.18 o 
  -2   2   1      670.33      706.16      3.42 o 
  -1   2   1     2757.12     2609.39     12.21 o 
   0   2   1     1120.83     1030.45      5.12 o 
   1   2   1    12931.04    12049.84     49.60 o 
   2   2   1      377.52      407.39      2.27 o 
   3   2   1      931.59      906.90      4.96 o 
   4   2   1      132.62      166.36      1.90 o 
   5   2   1        0.91        0.95      0.70 o 
   6   2   1       39.93       31.08      1.26 o 
   7   2   1      245.09      228.15      3.57 o 
   8   2   1       29.18       36.19      2.76 o 
   9   2   1       27.48       23.60      3.13 o 
  10   2   1      291.37      291.71      8.57 o 
  11   2   1        0.58       -2.53      6.39 o 
 -11   3   1      326.06      349.77     29.28 o 
 -10   3   1       10.21        9.96      3.20 o 
  -9   3   1       87.55       85.45      4.54 o 
  -8   3   1        3.69        2.32      1.84 o 
  -7   3   1      386.41      367.26      4.13 o 
  -6   3   1      258.69      266.49      2.55 o 
  -5   3   1        8.96       10.65      0.76 o 
  -4   3   1     1481.85     1482.17      7.85 o 
  -3   3   1     1598.58     1615.00      8.71 o 
  -2   3   1      556.42      561.78      3.03 o 
  -1   3   1     1389.17     1356.77      6.73 o 
   0   3   1      156.36      186.16      1.21 o 
   1   3   1     5029.73     4787.06     20.56 o 
   2   3   1      306.97      329.33      2.07 o 
   3   3   1     1634.24     1758.71      8.88 o 
   4   3   1      560.11      619.49      4.13 o 
   5   3   1      367.56      379.21      3.23 o 
   6   3   1      125.61      129.76      2.07 o 
   7   3   1      497.91      498.08      5.59 o 
   8   3   1      140.87      153.06      4.42 o 
   9   3   1      114.92      114.77      4.79 o 
  10   3   1      366.05      341.62     11.67 o 
 -11   4   1       95.83      111.50      9.56 o 
 -10   4   1        3.83       -1.20      3.02 o 
  -9   4   1       38.58       37.03      3.21 o 
  -8   4   1        7.49        6.29      1.96 o 
  -7   4   1      288.25      296.12      3.86 o 
  -6   4   1      391.90      390.23      3.33 o 
  -5   4   1     1161.71     1113.94      6.68 o 
  -4   4   1     2951.16     3214.75     16.30 o 
  -3   4   1      281.60      292.91      2.09 o 
  -2   4   1     2220.19     2199.31     11.16 o 
  -1   4   1     9365.67     9249.62     45.60 o 
   0   4   1      117.18      123.26      1.09 o 
   1   4   1     2308.84     2171.70      9.93 o 
   2   4   1      108.27      142.75      1.28 o 
   3   4   1       47.24       40.29      0.97 o 
   4   4   1     1271.43     1369.74      9.88 o 
   5   4   1      112.19       93.13      1.67 o 
   6   4   1      868.89      873.19      6.20 o 
   7   4   1        6.94        2.57      1.30 o 
   8   4   1        0.76        3.77      1.98 o 
   9   4   1       21.24       26.57      3.28 o 
  10   4   1       30.90       36.80      3.90 o 
 -11   5   1        5.49        9.07      4.34 o 
 -10   5   1       29.77       36.32      4.19 o 
  -9   5   1      156.17      165.85      5.97 o 
  -8   5   1       15.70       16.39      2.13 o 
  -7   5   1      400.65      404.11      5.91 o 
  -6   5   1       76.16       64.80      1.53 o 
  -5   5   1      282.65      272.89      2.56 o 
  -4   5   1       30.54       32.11      0.88 o 
  -3   5   1      125.97      129.94      1.41 o 
  -2   5   1      652.19      663.56      3.80 o 
  -1   5   1      147.67      163.01      1.33 o 
   0   5   1     4135.64     4229.64     20.25 o 
   1   5   1      691.96      716.65      3.98 o 
   2   5   1       21.61       22.85      0.72 o 
   3   5   1     3570.30     3802.84     19.70 o 
   4   5   1        0.02        0.32      0.62 o 
   5   5   1       15.14       19.20      1.03 o 
   6   5   1       66.58       73.47      1.86 o 
   7   5   1       34.85       31.20      2.02 o 
   8   5   1       31.29       28.70      2.53 o 
   9   5   1        0.20       -2.45      2.45 o 
  10   5   1      162.89      180.35      6.45 o 
 -10   6   1       10.56       11.14      4.03 o 
  -9   6   1        1.67        2.93      2.60 o 
  -8   6   1      219.38      214.01      4.72 o 
  -7   6   1        6.41        8.51      1.50 o 
  -6   6   1      274.50      253.68      2.73 o 
  -5   6   1      196.67      198.73      2.27 o 
  -4   6   1     1177.08     1303.79      7.85 o 
  -3   6   1       25.25       31.78      0.85 o 
  -2   6   1       48.76       38.33      0.85 o 
  -1   6   1     2506.69     2555.60     13.12 o 
   0   6   1        6.07        3.55      0.49 o 
   1   6   1     1177.88     1185.87      6.86 o 
   2   6   1      125.85      130.80      1.41 o 
   3   6   1     1189.09     1265.07      7.01 o 
   4   6   1        0.06        0.20      0.66 o 
   5   6   1      107.10       94.22      1.82 o 
   6   6   1        8.91       10.35      1.08 o 
   7   6   1       12.35       13.27      1.71 o 
   8   6   1      264.66      237.28      5.34 o 
   9   6   1        1.31       -1.00      2.44 o 
  10   6   1        1.79        2.73      2.89 o 
 -10   7   1        1.03        1.21      2.73 o 
  -9   7   1        1.15        1.96      2.44 o 
  -8   7   1       68.78       65.66      3.11 o 
  -7   7   1       74.62       71.75      2.85 o 
  -6   7   1       24.61       19.91      1.25 o 
  -5   7   1       81.48       81.43      1.67 o 
  -4   7   1      373.17      418.24      3.19 o 
  -3   7   1      107.61      123.68      1.49 o 
  -2   7   1     2186.99     2190.78     11.55 o 
  -1   7   1     1754.34     1876.56     10.70 o 
   0   7   1      866.11      934.68      5.41 o 
   1   7   1      248.21      273.16      2.06 o 
   2   7   1      206.03      236.43      2.02 o 
   3   7   1      830.26      863.13      4.88 o 
   4   7   1        2.31        3.23      0.74 o 
   5   7   1      310.69      308.46      2.98 o 
   6   7   1       20.99       20.68      1.49 o 
   7   7   1        8.91       11.06      1.77 o 
   8   7   1       76.51       73.02      3.81 o 
   9   7   1      162.34      150.08      6.00 o 
  10   7   1       23.63       25.37      3.54 o 
 -10   8   1       69.54       63.86      4.88 o 
  -9   8   1      217.56      200.78      6.40 o 
  -8   8   1       13.63       14.24      2.27 o 
  -7   8   1       24.82       23.39      2.23 o 
  -6   8   1      725.36      710.50      6.26 o 
  -5   8   1       67.08       64.77      1.51 o 
  -4   8   1      284.64      313.96      2.57 o 
  -3   8   1       21.97       16.33      0.76 o 
  -2   8   1       19.02       29.25      0.77 o 
  -1   8   1       46.89       48.70      0.96 o 
   0   8   1     1431.25     1531.21      8.28 o 
   1   8   1      236.13      221.05      1.88 o 
   2   8   1        2.37        5.32      0.59 o 
   3   8   1      114.06      108.16      1.41 o 
   4   8   1       46.54       51.30      1.16 o 
   5   8   1      505.34      509.56      4.17 o 
   6   8   1       96.67       82.60      2.46 o 
   7   8   1       68.07       62.54      2.74 o 
   8   8   1        0.35        0.55      2.10 o 
   9   8   1        0.71        2.09      2.38 o 
  10   8   1        4.94       13.93      3.19 o 
 -10   9   1       44.03       42.69      4.24 o 
  -9   9   1        2.72        5.88      2.78 o 
  -8   9   1      258.02      237.85      5.41 o 
  -7   9   1        8.54        8.18      1.92 o 
  -6   9   1        1.16        1.16      1.30 o 
  -5   9   1      193.05      194.40      2.51 o 
  -4   9   1      253.28      250.92      2.70 o 
  -3   9   1      475.49      481.17      3.36 o 
  -2   9   1       91.72      108.27      1.32 o 
  -1   9   1     1758.60     1971.57     10.37 o 
   0   9   1      394.63      418.87      2.94 o 
   1   9   1     2512.18     2766.44     14.87 o 
   2   9   1       28.59       39.22      0.97 o 
   3   9   1      345.50      414.29      3.13 o 
   4   9   1       90.31       71.37      1.48 o 
   5   9   1       13.07       13.58      1.09 o 
   6   9   1        9.09        3.90      1.28 o 
   7   9   1      219.57      196.73      4.57 o 
   8   9   1      130.49      135.15      5.05 o 
   9   9   1        2.55        1.47      2.71 o 
  10   9   1       72.65       80.10      6.46 o 
 -10  10   1       28.98       27.06      4.38 o 
  -9  10   1      237.54      234.39      6.21 o 
  -8  10   1      175.82      167.31      5.12 o 
  -7  10   1      101.09       97.81      3.71 o 
  -6  10   1       15.93       18.09      1.65 o 
  -5  10   1     1351.01     1314.93      8.80 o 
  -4  10   1        0.07       -0.35      0.68 o 
  -3  10   1      523.05      521.53      3.63 o 
  -2  10   1      224.44      225.31      2.08 o 
  -1  10   1      576.38      599.52      3.87 o 
   0  10   1      267.17      306.22      2.82 o 
   1  10   1      392.86      368.50      2.76 o 
   2  10   1       55.98       54.19      1.17 o 
   3  10   1      678.22      643.71      4.23 o 
   4  10   1      281.44      291.41      2.84 o 
   5  10   1        0.00       -0.87      1.04 o 
   6  10   1      290.33      267.16      4.09 o 
   7  10   1      146.55      134.65      4.01 o 
   8  10   1       55.22       51.66      3.77 o 
   9  10   1        0.01       -2.60      2.60 o 
  10  10   1      124.30      138.41      6.33 o 
 -10  11   1        0.04       -1.15      3.35 o 
  -9  11   1        1.50        0.27      2.62 o 
  -8  11   1      123.24      128.52      4.83 o 
  -7  11   1       32.84       27.44      2.47 o 
  -6  11   1       24.22       24.25      1.97 o 
  -5  11   1      273.11      260.27      3.31 o 
  -4  11   1        3.67        1.21      0.77 o 
  -3  11   1      119.58      117.39      1.68 o 
  -2  11   1      182.27      199.81      2.40 o 
  -1  11   1        2.94        1.62      0.63 o 
   0  11   1        8.07        4.22      0.65 o 
   1  11   1      127.56      131.53      1.56 o 
   2  11   1      682.26      719.84      4.52 o 
   3  11   1      772.55      717.31      4.81 o 
   4  11   1      185.52      182.60      2.40 o 
   5  11   1       82.28       97.09      2.67 o 
   6  11   1       42.40       48.66      2.66 o 
   7  11   1      234.77      217.76      5.23 o 
   8  11   1       11.34       14.73      2.67 o 
   9  11   1        0.01       -0.30      2.56 o 
  -9  12   1        0.26        1.28      3.21 o 
  -8  12   1        2.88        0.70      2.43 o 
  -7  12   1      391.53      401.80      7.45 o 
  -6  12   1       96.60       97.79      3.21 o 
  -5  12   1       44.71       46.71      1.93 o 
  -4  12   1      348.76      320.28      3.46 o 
  -3  12   1      113.24      108.57      1.85 o 
  -2  12   1      257.30      262.14      2.49 o 
  -1  12   1      131.96      122.90      1.64 o 
   0  12   1       78.58       76.52      1.37 o 
   1  12   1       18.16       16.00      1.00 o 
   2  12   1      190.20      197.37      2.16 o 
   3  12   1      401.26      384.29      3.46 o 
   4  12   1     1007.45     1008.09      7.83 o 
   5  12   1       52.47       46.97      2.11 o 
   6  12   1      583.80      558.72      7.88 o 
   7  12   1       98.17       97.82      3.76 o 
   8  12   1       23.49       24.32      2.95 o 
   9  12   1       35.38       39.04      3.82 o 
  -9  13   1       19.95       15.38      3.75 o 
  -8  13   1        6.35        6.84      2.58 o 
  -7  13   1       19.87       19.32      3.81 o 
  -6  13   1      137.52      139.47      3.75 o 
  -5  13   1       78.19       73.65      2.38 o 
  -4  13   1       64.68       65.04      1.91 o 
  -3  13   1     1160.42     1131.27      7.84 o 
  -2  13   1       11.02       10.40      0.90 o 
  -1  13   1      214.63      214.40      2.32 o 
   0  13   1       85.23       86.45      1.53 o 
   1  13   1        9.37        3.70      0.80 o 
   2  13   1      230.05      214.03      2.49 o 
   3  13   1      529.38      502.98      4.37 o 
   4  13   1      429.28      422.17      4.51 o 
   5  13   1       81.12       72.56      2.59 o 
   6  13   1       35.82       39.48      2.65 o 
   7  13   1       18.67       15.03      2.40 o 
   8  13   1        4.77        0.21      2.37 o 
   9  13   1       50.48       52.36      4.60 o 
  -9  14   1       67.86       65.02      5.34 o 
  -8  14   1        0.01       -2.70      2.70 o 
  -7  14   1       77.27       73.80      4.17 o 
  -6  14   1       23.83       23.44      2.14 o 
  -5  14   1      444.38      430.94      7.94 o 
  -4  14   1      546.49      530.50      5.29 o 
  -3  14   1        0.04       -0.07      1.03 o 
  -2  14   1      369.32      342.97      3.55 o 
  -1  14   1      687.35      778.64      5.35 o 
   0  14   1      550.67      510.64      4.04 o 
   1  14   1      246.17      237.83      2.58 o 
   2  14   1      787.60      720.49      5.52 o 
   3  14   1       45.72       37.05      1.59 o 
   4  14   1      110.14      107.10      2.73 o 
   5  14   1       13.33       12.81      1.64 o 
   6  14   1      239.73      245.41      4.76 o 
   7  14   1       42.56       38.49      3.20 o 
   8  14   1       90.71       86.75      4.92 o 
   9  14   1       98.48      104.20      6.08 o 
  -8  15   1      182.25      176.16      9.52 o 
  -7  15   1      192.50      194.99      5.48 o 
  -6  15   1       62.75       65.17      3.36 o 
  -5  15   1        0.53        4.41      1.60 o 
  -4  15   1       11.88       11.88      1.39 o 
  -3  15   1      508.51      506.81      5.07 o 
  -2  15   1      451.43      448.85      5.25 o 
  -1  15   1        7.43        4.29      0.97 o 
   0  15   1      266.20      259.26      2.85 o 
   1  15   1      114.52      104.43      2.05 o 
   2  15   1       69.69       69.73      1.90 o 
   3  15   1        0.10        2.21      1.19 o 
   4  15   1      600.91      556.33      5.86 o 
   5  15   1       10.25        7.15      1.67 o 
   6  15   1       94.95       92.24      3.32 o 
   7  15   1      444.60      474.21      8.17 o 
   8  15   1       62.39       58.70      3.98 o 
  -8  16   1      312.26      339.04      9.74 o 
  -7  16   1       56.00       52.43      4.19 o 
  -6  16   1       15.21       12.73      2.28 o 
  -5  16   1        4.25        2.20      1.69 o 
  -4  16   1        2.61        1.65      1.35 o 
  -3  16   1        1.02        1.83      1.21 o 
  -2  16   1       53.74       60.95      2.07 o 
  -1  16   1       24.57       21.42      1.37 o 
   0  16   1     1131.91     1006.99      7.76 o 
   1  16   1       86.22       97.04      2.20 o 
   2  16   1        0.68        1.24      1.15 o 
   3  16   1        6.32        4.54      1.30 o 
   4  16   1        0.25        2.16      1.60 o 
   5  16   1       67.69       65.38      2.81 o 
   6  16   1       25.19       30.03      2.46 o 
   7  16   1       20.25       16.80      2.67 o 
   8  16   1       70.58       73.56      4.71 o 
  -8  17   1        1.60       -0.71      3.20 o 
  -7  17   1        2.88        1.99      2.84 o 
  -6  17   1       25.34       30.06      3.21 o 
  -5  17   1        0.03       -1.11      2.09 o 
  -4  17   1      312.60      309.78      4.97 o 
  -3  17   1        6.70        9.62      1.61 o 
  -2  17   1        6.42       11.85      1.50 o 
  -1  17   1      542.47      478.84      5.22 o 
   0  17   1      130.31      140.28      2.77 o 
   1  17   1       12.63        5.67      1.23 o 
   2  17   1       22.90       28.18      1.67 o 
   3  17   1      381.70      384.91      4.74 o 
   4  17   1        5.32        4.76      1.48 o 
   5  17   1       41.18       42.60      2.65 o 
   6  17   1        0.23       -1.81      1.81 o 
   7  17   1      122.39      132.92      5.26 o 
  -7  18   1        3.00        6.22      3.33 o 
  -6  18   1       48.42       46.95      3.68 o 
  -5  18   1       87.31       89.03      3.82 o 
  -4  18   1       96.89       93.82      3.12 o 
  -3  18   1       10.13        9.02      1.76 o 
  -2  18   1       37.01       34.19      1.92 o 
  -1  18   1       92.55       81.14      2.52 o 
   0  18   1       87.29       67.33      2.32 o 
   1  18   1       26.76       23.66      1.84 o 
   2  18   1        4.09        4.47      1.45 o 
   3  18   1       17.69       12.61      1.61 o 
   4  18   1       19.85       26.45      2.13 o 
   5  18   1      103.78      104.03      3.70 o 
   6  18   1        0.04        2.43      2.38 o 
   7  18   1        3.52        3.73      2.84 o 
  -7  19   1        0.20       -0.70      3.16 o 
  -6  19   1      133.01      137.64      6.66 o 
  -5  19   1        6.48        8.47      2.39 o 
  -4  19   1        4.09        6.64      2.07 o 
  -3  19   1       57.44       53.72      2.54 o 
  -2  19   1       98.09      100.87      3.14 o 
  -1  19   1       32.97       31.91      2.11 o 
   0  19   1      229.23      229.29      3.96 o 
   1  19   1      148.89      154.78      3.60 o 
   2  19   1      127.99      135.60      3.41 o 
   3  19   1        3.90        4.24      1.65 o 
   4  19   1       43.71       51.34      2.86 o 
   5  19   1       57.75       53.78      2.90 o 
   6  19   1       39.28       49.39      4.43 o 
  -6  20   1      195.03      187.58      7.51 o 
  -5  20   1      248.14      251.34      6.57 o 
  -4  20   1       20.70       16.78      2.43 o 
  -3  20   1        1.24        1.56      1.91 o 
  -2  20   1       82.11       86.01      3.56 o 
  -1  20   1       27.00       25.15      3.02 o 
   0  20   1      139.74      147.30      4.03 o 
   1  20   1       22.63       23.88      2.14 o 
   2  20   1        9.01        7.39      1.76 o 
   3  20   1       74.89       78.90      3.24 o 
   4  20   1        3.63        4.88      1.98 o 
   5  20   1        5.58        5.68      2.22 o 
   6  20   1        9.48       11.46      3.49 o 
  -5  21   1       37.79       41.13      4.23 o 
  -4  21   1        4.94       -0.30      2.65 o 
  -3  21   1       46.51       50.04      3.14 o 
  -2  21   1        0.01       -0.77      1.93 o 
  -1  21   1       26.05       34.74      2.66 o 
   0  21   1        0.46        3.53      1.82 o 
   1  21   1        8.10       13.20      1.98 o 
   2  21   1       75.03       74.25      3.14 o 
   3  21   1       57.13       63.54      3.09 o 
   4  21   1        4.52        2.20      2.43 o 
   5  21   1       23.94       21.65      3.43 o 
  -4  22   1        0.28       -1.47      3.03 o 
  -3  22   1        9.30        8.43      3.15 o 
  -2  22   1       30.86       41.61      2.93 o 
  -1  22   1        0.15       -2.06      2.06 o 
   0  22   1        7.24        2.76      2.16 o 
   1  22   1       29.79       28.51      2.60 o 
   2  22   1       11.51       14.48      2.23 o 
   3  22   1        3.21        0.95      2.13 o 
   4  22   1       24.73       23.55      3.90 o 
  -3  23   1       18.65       11.02      2.98 o 
  -2  23   1        0.47        1.56      2.70 o 
  -1  23   1       37.64       39.93      3.70 o 
   0  23   1      180.39      192.08      7.55 o 
   1  23   1       34.22       36.04      3.51 o 
   2  23   1       55.78       56.45      4.79 o 
   3  23   1        9.28       11.24      3.07 o 
  -1  24   1      288.10      300.33      7.80 o 
   0  24   1     1157.74     1204.33     19.90 o 
   1  24   1      169.46      171.32      7.24 o 
 -11   0   2        0.05       -5.35      6.54 o 
 -10   0   2      101.02      132.00     13.08 o 
  -9   0   2      257.09      295.04     10.68 o 
  -8   0   2      358.85      367.02      6.89 o 
  -7   0   2     2060.96     1991.69     20.74 o 
  -6   0   2     1723.74     1709.52     13.29 o 
  -5   0   2      410.91      450.67      4.37 o 
  -4   0   2      817.16      838.39      6.53 o 
  -3   0   2      247.25      253.88      2.51 o 
  -2   0   2      673.74      640.45      4.52 o 
  -1   0   2     4082.02     3961.03     27.07 o 
   0   0   2    17787.29    16912.66     91.46 o 
   1   0   2      792.39      783.18      5.11 o 
   2   0   2       89.60      118.40      1.60 o 
   3   0   2     1894.05     2034.21     14.14 o 
   4   0   2      409.61      379.79      4.05 o 
   5   0   2       29.15       31.89      1.54 o 
   6   0   2      638.21      596.08      7.03 o 
   7   0   2      254.53      232.09      5.55 o 
   8   0   2       31.11       35.62      4.12 o 
   9   0   2      111.47      109.26      7.11 o 
  10   0   2        0.78       -1.62      4.31 o 
 -11   1   2       25.19       34.18      6.41 o 
 -10   1   2      144.27      163.01      9.87 o 
  -9   1   2      117.86      121.65      4.90 o 
  -8   1   2      370.32      362.25      4.85 o 
  -7   1   2      231.73      222.64      3.31 o 
  -6   1   2       12.34       14.55      0.88 o 
  -5   1   2       64.80       70.53      1.20 o 
  -4   1   2     1512.38     1692.88      8.33 o 
  -3   1   2     2193.11     2333.76     11.04 o 
  -2   1   2       32.41       30.24      0.60 o 
  -1   1   2    30087.25    28225.76    155.59 o 
   0   1   2     2006.47     1970.17      9.95 o 
   1   1   2      362.10      354.76      1.89 o 
   2   1   2      295.29      263.66      1.75 o 
   3   1   2      214.51      203.37      1.77 o 
   4   1   2      248.38      251.42      2.31 o 
   5   1   2       39.38       38.53      1.27 o 
   6   1   2     1461.16     1429.03      9.25 o 
   7   1   2     1323.62     1269.15     10.90 o 
   8   1   2      244.77      219.46      5.28 o 
   9   1   2       53.88       63.52      3.80 o 
  10   1   2      113.09      108.84      5.65 o 
 -11   2   2       32.94       56.48      7.46 o 
 -10   2   2       41.86       40.43      4.12 o 
  -9   2   2      148.80      152.73      5.72 o 
  -8   2   2       51.88       50.27      2.18 o 
  -7   2   2      152.95      142.62      2.73 o 
  -6   2   2        4.36        4.93      0.76 o 
  -5   2   2      107.58      100.72      1.38 o 
  -4   2   2       14.70       20.22      0.69 o 
  -3   2   2      537.33      577.03      3.26 o 
  -2   2   2    15050.73    14576.25     63.95 o 
  -1   2   2      509.27      460.97      2.51 o 
   0   2   2      823.75      748.76      3.86 o 
   1   2   2      683.77      720.69      3.44 o 
   2   2   2        0.46        0.25      0.45 o 
   3   2   2      263.28      283.01      2.17 o 
   4   2   2      216.52      256.82      2.35 o 
   5   2   2       50.49       61.51      1.44 o 
   6   2   2     1323.66     1321.14      8.37 o 
   7   2   2       20.70       21.23      1.65 o 
   8   2   2        0.03       -0.50      1.88 o 
   9   2   2        0.37        0.76      2.49 o 
  10   2   2       14.47       16.37      4.51 o 
 -11   3   2       36.74       43.13     14.27 o 
 -10   3   2        0.15       -2.11      3.35 o 
  -9   3   2        1.01        0.52      2.40 o 
  -8   3   2        5.59        1.19      1.82 o 
  -7   3   2        5.94        8.19      1.23 o 
  -6   3   2        1.41        2.15      0.77 o 
  -5   3   2      411.34      433.34      3.03 o 
  -4   3   2       21.65       25.34      0.75 o 
  -3   3   2     1038.70     1049.71      5.36 o 
  -2   3   2      370.23      382.03      2.32 o 
  -1   3   2       15.02       16.62      0.62 o 
   0   3   2     3100.71     3047.21     14.98 o 
   1   3   2     1196.83     1197.10      5.41 o 
   2   3   2      272.82      257.04      1.77 o 
   3   3   2      134.82      137.46      1.45 o 
   4   3   2      588.48      645.66      4.17 o 
   5   3   2      509.76      543.76      3.83 o 
   6   3   2      651.49      634.62      4.76 o 
   7   3   2      137.87      135.94      3.29 o 
   8   3   2       82.45       80.02      3.39 o 
   9   3   2        2.63        3.50      2.60 o 
  10   3   2       90.43       94.15      5.94 o 
 -11   4   2        2.04       -4.73      4.73 o 
 -10   4   2       17.41       17.43      3.52 o 
  -9   4   2        0.47        0.06      3.06 o 
  -8   4   2       24.42       16.46      2.10 o 
  -7   4   2      462.29      456.54      5.17 o 
  -6   4   2      265.48      240.91      2.55 o 
  -5   4   2       19.14       25.26      0.89 o 
  -4   4   2      104.64      124.40      1.42 o 
  -3   4   2       74.19       67.78      1.16 o 
  -2   4   2     1261.56     1337.84      6.70 o 
  -1   4   2       13.35       10.02      0.56 o 
   0   4   2     9610.67     9334.03     46.08 o 
   1   4   2     1015.03     1056.66      5.10 o 
   2   4   2      122.24      124.96      1.21 o 
   3   4   2       76.28       80.52      1.17 o 
   4   4   2      435.80      462.68      3.42 o 
   5   4   2       24.97       22.63      1.03 o 
   6   4   2       38.51       32.11      1.28 o 
   7   4   2       29.80       25.82      1.89 o 
   8   4   2      224.53      218.49      5.70 o 
   9   4   2      180.99      184.35      6.61 o 
  10   4   2       87.09       97.08      7.47 o 
 -11   5   2       45.43       57.05      8.61 o 
 -10   5   2        4.47        5.37      3.18 o 
  -9   5   2       16.93       11.99      2.78 o 
  -8   5   2       53.62       59.22      2.92 o 
  -7   5   2      221.74      210.27      3.77 o 
  -6   5   2      154.77      152.76      2.01 o 
  -5   5   2      641.87      683.13      4.46 o 
  -4   5   2      335.42      329.65      2.57 o 
  -3   5   2      697.71      715.35      4.37 o 
  -2   5   2      168.19      154.00      1.51 o 
  -1   5   2     1544.95     1573.68      9.41 o 
   0   5   2     5781.77     5790.76     28.13 o 
   1   5   2      231.74      265.54      1.80 o 
   2   5   2     4094.59     4331.93     20.71 o 
   3   5   2        1.62        1.77      0.58 o 
   4   5   2      464.71      527.57      3.79 o 
   5   5   2      213.51      244.15      2.62 o 
   6   5   2      322.56      293.27      3.03 o 
   7   5   2       77.63       83.37      2.93 o 
   8   5   2        7.10        3.59      2.08 o 
   9   5   2      101.70       92.82      5.42 o 
  10   5   2      137.05      126.20      6.65 o 
 -10   6   2       12.40        9.02      3.07 o 
  -9   6   2      112.85      107.39      5.13 o 
  -8   6   2        2.17        1.57      1.85 o 
  -7   6   2      114.61       99.14      3.11 o 
  -6   6   2      525.37      515.83      4.20 o 
  -5   6   2       57.64       53.31      1.31 o 
  -4   6   2     1611.11     1619.65      9.09 o 
  -3   6   2       13.05       19.61      0.73 o 
  -2   6   2      242.38      236.02      1.83 o 
  -1   6   2       36.65       33.56      0.78 o 
   0   6   2     3664.50     3749.66     18.49 o 
   1   6   2      117.58      119.62      1.28 o 
   2   6   2      714.23      716.47      4.44 o 
   3   6   2       26.42       16.57      0.68 o 
   4   6   2      140.19      140.98      1.74 o 
   5   6   2      212.96      239.59      2.56 o 
   6   6   2       20.90       23.79      1.46 o 
   7   6   2      243.40      240.00      4.60 o 
   8   6   2       72.51       80.07      3.68 o 
   9   6   2        4.30        0.03      2.90 o 
  10   6   2      109.09      100.56      6.05 o 
 -10   7   2       70.98       78.18      8.32 o 
  -9   7   2      166.35      167.53      6.15 o 
  -8   7   2       32.76       31.72      2.62 o 
  -7   7   2        8.17        9.54      1.57 o 
  -6   7   2      383.98      395.68      4.27 o 
  -5   7   2        4.72        3.66      0.81 o 
  -4   7   2      710.08      693.40      4.36 o 
  -3   7   2       79.84       82.77      1.19 o 
  -2   7   2       82.26       61.46      0.98 o 
  -1   7   2     3259.53     3282.95     16.02 o 
   0   7   2      949.95      972.32      5.88 o 
   1   7   2     2900.97     3161.56     16.75 o 
   2   7   2      368.56      332.82      2.48 o 
   3   7   2      582.45      631.41      4.02 o 
   4   7   2       53.18       43.83      1.18 o 
   5   7   2       22.87       21.40      1.12 o 
   6   7   2      191.17      216.51      3.46 o 
   7   7   2      122.96      112.52      3.93 o 
   8   7   2      122.20      115.17      4.34 o 
   9   7   2       43.40       41.10      4.25 o 
  10   7   2      160.04      151.88      9.70 o 
 -10   8   2       23.65       34.74      4.30 o 
  -9   8   2       14.89       10.61      2.84 o 
  -8   8   2      327.47      301.48      6.55 o 
  -7   8   2      138.32      132.15      3.62 o 
  -6   8   2      312.96      299.63      3.87 o 
  -5   8   2       36.49       35.99      1.32 o 
  -4   8   2      449.91      476.32      4.10 o 
  -3   8   2      504.08      530.06      3.80 o 
  -2   8   2       65.53       69.86      1.10 o 
  -1   8   2     1606.14     1809.54      9.68 o 
   0   8   2     2199.03     2266.79     12.20 o 
   1   8   2      598.37      684.59      4.26 o 
   2   8   2      449.14      446.17      3.04 o 
   3   8   2       51.91       61.09      1.21 o 
   4   8   2      338.68      351.49      3.03 o 
   5   8   2      321.76      326.88      3.20 o 
   6   8   2      193.41      195.90      3.51 o 
   7   8   2       85.33       84.44      3.13 o 
   8   8   2        0.22       -2.11      2.11 o 
   9   8   2      148.61      157.13      6.82 o 
  10   8   2       13.71       16.80      3.45 o 
 -10   9   2       12.36       10.45      3.56 o 
  -9   9   2      148.83      161.02     10.60 o 
  -8   9   2       10.09       12.21      3.78 o 
  -7   9   2     1185.06     1150.93     13.47 o 
  -6   9   2       63.18       61.41      2.15 o 
  -5   9   2       33.47       34.12      1.30 o 
  -4   9   2      145.02      132.93      1.66 o 
  -3   9   2       69.75       69.89      1.28 o 
  -2   9   2      297.17      302.45      2.60 o 
  -1   9   2      482.65      512.24      3.44 o 
   0   9   2       12.52       13.53      0.70 o 
   1   9   2      203.18      191.72      1.83 o 
   2   9   2      171.98      189.28      1.84 o 
   3   9   2        4.06        5.52      0.74 o 
   4   9   2       47.16       41.43      1.24 o 
   5   9   2      244.72      255.80      3.23 o 
   6   9   2       95.70       81.07      2.57 o 
   7   9   2      205.12      170.37      4.09 o 
   8   9   2       29.35       32.85      3.16 o 
   9   9   2       59.72       56.89      4.67 o 
  10   9   2       29.18       34.07      3.86 o 
 -10  10   2       24.54       29.66      5.28 o 
  -9  10   2       15.21        9.78      3.42 o 
  -8  10   2        7.88        9.55      4.02 o 
  -7  10   2       56.18       52.49      3.49 o 
  -6  10   2      148.04      140.11      3.12 o 
  -5  10   2      239.28      241.84      2.83 o 
  -4  10   2      211.99      212.42      2.40 o 
  -3  10   2       33.31       33.25      0.99 o 
  -2  10   2       57.43       70.15      1.38 o 
  -1  10   2      241.34      267.08      2.25 o 
   0  10   2      230.49      226.70      2.35 o 
   1  10   2      325.04      306.50      2.68 o 
   2  10   2      128.14      130.37      1.63 o 
   3  10   2      180.91      177.70      1.98 o 
   4  10   2      331.31      320.55      3.14 o 
   5  10   2       82.82       79.98      2.22 o 
   6  10   2      201.35      171.62      3.54 o 
   7  10   2        4.29        5.46      1.90 o 
   8  10   2        0.07        0.76      2.31 o 
   9  10   2        1.21        0.03      3.23 o 
 -10  11   2       44.61       40.54      4.66 o 
  -9  11   2       90.52       77.95      6.05 o 
  -8  11   2       21.69       16.82      3.26 o 
  -7  11   2      114.80      118.67      3.96 o 
  -6  11   2      672.35      649.93      7.82 o 
  -5  11   2     1310.51     1281.34      9.95 o 
  -4  11   2        4.45        3.69      0.78 o 
  -3  11   2     1143.90     1150.16      7.31 o 
  -2  11   2       43.99       45.65      1.09 o 
  -1  11   2       64.02       73.72      1.31 o 
   0  11   2       45.88       45.35      1.10 o 
   1  11   2       64.73       62.34      1.39 o 
   2  11   2      153.27      156.44      1.89 o 
   3  11   2       69.07       78.62      1.51 o 
   4  11   2      707.87      699.68      5.33 o 
   5  11   2      320.17      296.20      4.04 o 
   6  11   2      178.44      156.71      3.68 o 
   7  11   2       17.55       20.29      2.36 o 
   8  11   2       41.59       45.35      3.75 o 
   9  11   2       73.80       85.32      5.56 o 
  -9  12   2       10.00       10.50      3.52 o 
  -8  12   2       12.69       10.26      3.18 o 
  -7  12   2        1.09        3.64      2.24 o 
  -6  12   2      269.00      271.74      5.02 o 
  -5  12   2      113.15      101.30      2.60 o 
  -4  12   2     1988.09     1961.65     12.29 o 
  -3  12   2       64.07       72.88      1.48 o 
  -2  12   2       43.32       62.18      1.35 o 
  -1  12   2      398.56      419.05      3.21 o 
   0  12   2      211.98      229.42      2.39 o 
   1  12   2      125.65      133.66      1.97 o 
   2  12   2      304.22      281.35      2.67 o 
   3  12   2       10.31        6.17      0.93 o 
   4  12   2     1106.08     1067.93      8.50 o 
   5  12   2      276.31      276.82      4.04 o 
   6  12   2       11.52       11.13      2.02 o 
   7  12   2       24.05       16.75      2.31 o 
   8  12   2       13.31       11.41      3.70 o 
   9  12   2       42.56       38.95      3.90 o 
  -9  13   2        0.07        0.34      3.78 o 
  -8  13   2       73.84       70.81      5.07 o 
  -7  13   2       32.37       36.96      3.76 o 
  -6  13   2      289.05      288.96      5.56 o 
  -5  13   2      216.86      208.46      3.38 o 
  -4  13   2      687.73      666.48      5.67 o 
  -3  13   2      715.34      752.28      5.52 o 
  -2  13   2      884.75      870.71      5.74 o 
  -1  13   2      157.70      160.14      1.87 o 
   0  13   2      225.87      215.36      2.32 o 
   1  13   2       75.29       75.25      1.61 o 
   2  13   2      260.01      248.59      2.83 o 
   3  13   2     2669.58     2497.09     15.66 o 
   4  13   2      375.32      385.98      4.32 o 
   5  13   2      317.83      285.16      4.34 o 
   6  13   2      335.53      307.71      6.12 o 
   7  13   2       18.13       16.37      2.47 o 
   8  13   2       33.03       32.66      3.53 o 
   9  13   2        0.04        0.30      2.79 o 
  -9  14   2       60.95       56.17      5.20 o 
  -8  14   2       12.51       18.08      3.63 o 
  -7  14   2       17.13       16.47      3.38 o 
  -6  14   2        1.39        0.42      1.86 o 
  -5  14   2        7.06        8.07      1.57 o 
  -4  14   2      289.13      277.96      3.55 o 
  -3  14   2        4.08        1.81      1.04 o 
  -2  14   2      309.86      292.21      3.03 o 
  -1  14   2       30.80       26.53      1.06 o 
   0  14   2        2.69        2.53      0.85 o 
   1  14   2        5.95        4.37      0.98 o 
   2  14   2      477.86      440.39      4.23 o 
   3  14   2        0.08       -1.04      1.04 o 
   4  14   2      513.08      499.49      5.35 o 
   5  14   2      154.20      172.81      3.49 o 
   6  14   2       51.98       53.06      2.68 o 
   7  14   2        5.90        3.03      2.22 o 
   8  14   2       50.03       53.05      5.54 o 
  -8  15   2       22.43       20.78      3.82 o 
  -7  15   2       66.87       66.54      4.49 o 
  -6  15   2        6.99        6.39      3.17 o 
  -5  15   2      169.76      174.50      4.38 o 
  -4  15   2        8.83        9.10      1.36 o 
  -3  15   2      107.43       90.64      2.22 o 
  -2  15   2      548.83      488.83      5.04 o 
  -1  15   2        9.28        3.56      0.92 o 
   0  15   2      216.52      196.65      2.62 o 
   1  15   2       79.75       86.67      2.13 o 
   2  15   2        8.15        6.93      1.13 o 
   3  15   2       55.91       55.92      1.98 o 
   4  15   2       88.11       91.40      2.65 o 
   5  15   2      166.94      161.04      3.63 o 
   6  15   2      116.12      126.02      3.92 o 
   7  15   2       20.29       19.82      2.71 o 
   8  15   2       60.49       56.65      4.03 o 
  -8  16   2       30.59       25.89      4.08 o 
  -7  16   2       40.53       43.33      3.98 o 
  -6  16   2       72.03       78.51      4.48 o 
  -5  16   2        0.19        1.82      1.90 o 
  -4  16   2       66.53       70.52      2.78 o 
  -3  16   2       45.33       44.38      1.83 o 
  -2  16   2      121.09      111.05      3.02 o 
  -1  16   2       43.26       54.21      1.82 o 
   0  16   2      200.92      172.07      2.73 o 
   1  16   2        1.64        1.29      1.10 o 
   2  16   2       32.37       36.99      1.65 o 
   3  16   2       14.15       11.98      1.49 o 
   4  16   2        4.35        3.36      1.42 o 
   5  16   2      110.31      107.23      3.46 o 
   6  16   2        2.92        4.57      1.95 o 
   7  16   2        1.74        1.00      2.56 o 
   8  16   2       24.98       24.77      3.54 o 
  -8  17   2      270.48      286.57      9.18 o 
  -7  17   2        7.29        6.17      3.23 o 
  -6  17   2      102.31      101.38      4.75 o 
  -5  17   2        6.68       10.01      2.34 o 
  -4  17   2      385.03      380.36      6.07 o 
  -3  17   2       87.77       92.00      2.91 o 
  -2  17   2       82.76       74.48      2.79 o 
  -1  17   2      150.80      144.67      2.78 o 
   0  17   2        2.42       -1.13      1.13 o 
   1  17   2      879.42      808.33      8.77 o 
   2  17   2        2.04        4.30      1.34 o 
   3  17   2      115.39      114.37      2.81 o 
   4  17   2        0.63        2.41      1.45 o 
   5  17   2       89.30       85.93      3.41 o 
   6  17   2       15.47       20.94      2.38 o 
   7  17   2       20.92       13.15      2.68 o 
  -7  18   2        8.74        9.39      3.49 o 
  -6  18   2        0.06       -1.88      2.40 o 
  -5  18   2      186.53      190.19      5.70 o 
  -4  18   2        3.36        5.41      1.92 o 
  -3  18   2        9.40        4.38      2.24 o 
  -2  18   2       20.05       12.44      1.78 o 
  -1  18   2      229.27      209.53      3.52 o 
   0  18   2        2.59        2.70      1.26 o 
   1  18   2      114.27      107.14      2.87 o 
   2  18   2      104.21      110.14      2.88 o 
   3  18   2        2.56        2.32      1.49 o 
   4  18   2       32.74       34.61      2.21 o 
   5  18   2      323.12      326.27      8.39 o 
   6  18   2      372.37      391.80      6.99 o 
   7  18   2       70.82       70.40      5.10 o 
  -7  19   2       44.47       46.42      5.66 o 
  -6  19   2       26.63       30.37      4.00 o 
  -5  19   2      322.53      343.83      7.61 o 
  -4  19   2       29.19       31.06      2.70 o 
  -3  19   2      136.28      126.18      4.59 o 
  -2  19   2       13.51        8.84      1.76 o 
  -1  19   2      183.47      168.25      4.48 o 
   0  19   2      269.30      271.78      4.26 o 
   1  19   2       30.03       30.25      2.00 o 
   2  19   2        0.08        0.42      1.56 o 
   3  19   2      262.17      276.62      4.88 o 
   4  19   2      120.75      130.61      3.84 o 
   5  19   2        1.84        0.06      1.79 o 
   6  19   2        1.38        1.91      2.56 o 
  -6  20   2       12.40       14.21      3.64 o 
  -5  20   2       45.25       37.80      4.15 o 
  -4  20   2       15.86       13.84      2.52 o 
  -3  20   2       41.08       40.19      2.82 o 
  -2  20   2       63.99       72.53      3.32 o 
  -1  20   2       48.27       50.33      2.88 o 
   0  20   2        3.27        3.26      2.03 o 
   1  20   2      187.25      196.18      4.16 o 
   2  20   2      255.68      267.01      5.65 o 
   3  20   2       30.09       38.15      2.47 o 
   4  20   2       81.83       83.82      4.08 o 
   5  20   2       91.10       93.37      3.91 o 
   6  20   2        4.28        8.67      2.86 o 
  -5  21   2       15.74       18.75      4.38 o 
  -4  21   2      118.11      133.88      5.73 o 
  -3  21   2        0.09       -2.02      2.02 o 
  -2  21   2        1.70        1.49      1.96 o 
  -1  21   2        0.30        4.34      2.53 o 
   0  21   2       97.02       92.90      3.97 o 
   1  21   2       96.38      107.18      4.20 o 
   2  21   2      146.88      167.28      4.39 o 
   3  21   2      268.16      275.54      5.42 o 
   4  21   2      120.23      128.20      4.39 o 
   5  21   2        0.28       -1.86      2.18 o 
  -4  22   2      213.80      221.06      6.79 o 
  -3  22   2       88.07       90.98      4.92 o 
  -2  22   2        6.66        4.75      2.24 o 
  -1  22   2        0.13       -1.61      2.07 o 
   0  22   2        0.39       -0.53      2.08 o 
   1  22   2      215.61      222.78      5.24 o 
   2  22   2       36.36       49.73      3.32 o 
   3  22   2        0.35       -2.15      2.15 o 
   4  22   2        0.88        3.46      2.57 o 
  -3  23   2      113.79      125.55      5.72 o 
  -2  23   2      297.56      334.85      8.96 o 
  -1  23   2       28.70       26.15      3.34 o 
   0  23   2        3.18       -0.72      2.55 o 
   1  23   2      162.66      175.08      6.11 o 
   2  23   2        1.90        1.39      2.65 o 
   3  23   2      102.13       94.35      4.72 o 
  -1  24   2      130.08      157.28      8.02 o 
   0  24   2      131.46      115.19      6.00 o 
   1  24   2        4.60        2.52      2.70 o 
 -11   1   3        5.60        4.41      4.94 o 
 -10   1   3      146.88      136.36      7.64 o 
  -9   1   3      102.43      102.51      5.80 o 
  -8   1   3        1.63       -0.32      1.39 o 
  -7   1   3      190.62      177.71      2.95 o 
  -6   1   3       15.02       15.56      0.87 o 
  -5   1   3       12.45       17.08      0.77 o 
  -4   1   3     1820.42     1799.98      8.58 o 
  -3   1   3     1413.89     1513.59      7.25 o 
  -2   1   3     9643.81     9638.89     43.93 o 
  -1   1   3       12.63       16.06      0.49 o 
   0   1   3      313.48      294.26      1.71 o 
   1   1   3      421.28      424.12      2.28 o 
   2   1   3      190.59      182.22      1.50 o 
   3   1   3       81.10       88.55      1.24 o 
   4   1   3      501.96      563.38      4.04 o 
   5   1   3       16.52       14.71      0.95 o 
   6   1   3       15.08       13.47      1.12 o 
   7   1   3        0.30       -0.89      1.35 o 
   8   1   3       93.25       80.84      4.25 o 
   9   1   3       41.11       46.32      3.49 o 
  10   1   3       51.65       42.94      5.63 o 
 -11   2   3        4.73       -4.50      4.61 o 
 -10   2   3        0.63       -2.80      2.80 o 
  -9   2   3      229.52      233.27      5.94 o 
  -8   2   3       49.22       47.46      2.23 o 
  -7   2   3        0.21        1.20      1.09 o 
  -6   2   3       11.82       12.04      0.89 o 
  -5   2   3      603.41      631.48      3.89 o 
  -4   2   3     1738.92     1722.14      8.43 o 
  -3   2   3      139.83      154.11      1.38 o 
  -2   2   3      249.40      269.46      1.88 o 
  -1   2   3       28.05       35.66      0.76 o 
   0   2   3     1942.04     1932.85      9.64 o 
   1   2   3     3741.09     3762.93     16.27 o 
   2   2   3       54.16       55.14      0.90 o 
   3   2   3      218.26      222.99      1.90 o 
   4   2   3      210.63      206.36      2.01 o 
   5   2   3        0.36       -0.69      0.69 o 
   6   2   3      143.40      144.86      2.12 o 
   7   2   3       78.86       74.45      2.79 o 
   8   2   3      191.17      194.75      5.39 o 
   9   2   3      107.54      114.31      4.86 o 
  10   2   3       50.94       54.74      4.52 o 
 -11   3   3       16.73       19.23      5.54 o 
 -10   3   3       24.73       21.50      3.56 o 
  -9   3   3       38.13       31.83      3.25 o 
  -8   3   3       12.04       12.12      1.90 o 
  -7   3   3       29.49       21.38      1.44 o 
  -6   3   3      417.43      438.81      3.43 o 
  -5   3   3      396.78      447.26      3.05 o 
  -4   3   3     5605.73     5913.98     26.75 o 
  -3   3   3      441.99      479.32      4.08 o 
  -2   3   3       68.39       69.38      0.91 o 
  -1   3   3      265.05      253.18      2.17 o 
   0   3   3       63.26       62.88      0.76 o 
   1   3   3     3271.93     3281.82     15.11 o 
   2   3   3     1018.43      968.28      5.45 o 
   3   3   3     3238.48     3586.54     17.32 o 
   4   3   3      196.89      204.31      1.95 o 
   5   3   3       91.44      100.88      1.65 o 
   6   3   3      200.95      187.45      2.43 o 
   7   3   3      310.82      345.65      8.16 o 
   8   3   3      127.22      125.11      4.69 o 
   9   3   3      131.03      135.90      5.78 o 
  10   3   3       36.05       39.54      3.92 o 
 -11   4   3       56.66       70.48      7.99 o 
 -10   4   3       96.02       98.76      5.72 o 
  -9   4   3      112.28      115.38      5.26 o 
  -8   4   3       10.96       11.76      2.16 o 
  -7   4   3       34.14       31.77      1.75 o 
  -6   4   3      138.70      147.47      2.05 o 
  -5   4   3      391.90      410.16      2.99 o 
  -4   4   3       54.02       54.19      0.99 o 
  -3   4   3      423.84      455.51      2.94 o 
  -2   4   3      322.43      315.79      2.24 o 
  -1   4   3       67.47       69.93      1.26 o 
   0   4   3     4326.23     4270.13     21.95 o 
   1   4   3       90.60      105.92      1.07 o 
   2   4   3     3934.61     4200.41     19.14 o 
   3   4   3      922.97     1025.35      5.75 o 
   4   4   3      244.16      276.01      2.43 o 
   5   4   3       63.34       63.43      1.50 o 
   6   4   3       37.45       37.17      1.54 o 
   7   4   3      237.04      239.98      4.41 o 
   8   4   3      100.99       97.20      4.32 o 
   9   4   3       68.23       78.31      4.59 o 
  10   4   3      164.46      175.69      8.54 o 
 -11   5   3       29.08       39.88      6.56 o 
 -10   5   3        4.90        5.93      3.14 o 
  -9   5   3       65.07       77.84      4.41 o 
  -8   5   3       23.43       15.74      2.20 o 
  -7   5   3       44.43       43.57      2.19 o 
  -6   5   3     1334.92     1387.27      9.12 o 
  -5   5   3      526.72      583.13      4.12 o 
  -4   5   3      305.39      306.99      2.41 o 
  -3   5   3       27.39       21.74      0.67 o 
  -2   5   3        0.02        0.17      0.44 o 
  -1   5   3     1996.88     1990.60     13.23 o 
   0   5   3      229.18      226.35      1.88 o 
   1   5   3      498.49      531.66      3.04 o 
   2   5   3      440.06      398.43      2.57 o 
   3   5   3     3209.93     3403.14     17.23 o 
   4   5   3      310.49      299.62      2.57 o 
   5   5   3       13.71       16.24      1.03 o 
   6   5   3      198.44      193.09      3.03 o 
   7   5   3      357.19      351.73      5.42 o 
   8   5   3       17.74       21.42      3.30 o 
   9   5   3       39.87       36.76      3.70 o 
  10   5   3        4.72        4.56      3.85 o 
 -10   6   3       15.01       25.96      7.06 o 
  -9   6   3      109.61      113.69      8.28 o 
  -8   6   3      169.94      171.65      5.05 o 
  -7   6   3      119.02      127.41      3.18 o 
  -6   6   3      697.15      723.67      5.60 o 
  -5   6   3      106.48       99.19      1.62 o 
  -4   6   3      139.66      129.46      1.60 o 
  -3   6   3     2568.25     2733.60     15.36 o 
  -2   6   3     2287.01     2383.82     14.55 o 
  -1   6   3      150.18      153.47      1.54 o 
   0   6   3      174.77      177.66      1.46 o 
   1   6   3        0.62       -0.45      0.45 o 
   2   6   3      589.88      583.16      3.50 o 
   3   6   3       65.99       73.87      1.24 o 
   4   6   3        0.50       -0.06      0.68 o 
   5   6   3        9.18        9.62      0.99 o 
   6   6   3        1.83        3.32      1.24 o 
   7   6   3       89.21       91.87      4.03 o 
   8   6   3      270.59      252.15      6.78 o 
   9   6   3       78.86       70.66      4.50 o 
  10   6   3      167.02      191.55     10.30 o 
 -10   7   3      185.98      185.21      8.45 o 
  -9   7   3       89.44       81.17      4.60 o 
  -8   7   3      185.60      166.88      5.00 o 
  -7   7   3      315.06      299.70      4.97 o 
  -6   7   3       10.63        8.50      1.10 o 
  -5   7   3      560.25      583.09      4.24 o 
  -4   7   3       17.65       29.44      0.96 o 
  -3   7   3      198.79      216.72      2.09 o 
  -2   7   3      321.39      333.51      2.80 o 
  -1   7   3     1379.38     1447.12      9.03 o 
   0   7   3     1355.00     1398.42      8.02 o 
   1   7   3      204.04      216.56      1.76 o 
   2   7   3       29.13       27.32      0.80 o 
   3   7   3       20.25       31.13      0.92 o 
   4   7   3       41.79       43.45      1.18 o 
   5   7   3      155.02      153.42      2.15 o 
   6   7   3      142.44      137.05      2.93 o 
   7   7   3      199.40      182.86      4.17 o 
   8   7   3       54.28       57.78      4.01 o 
   9   7   3        3.30        5.43      4.03 o 
  10   7   3       15.56       22.22      3.97 o 
 -10   8   3       43.14       47.58      8.90 o 
  -9   8   3      331.84      317.12     15.36 o 
  -8   8   3        0.79        0.89      2.27 o 
  -7   8   3       25.53       28.44      2.17 o 
  -6   8   3        6.78        7.69      1.12 o 
  -5   8   3      459.54      453.07      3.72 o 
  -4   8   3      299.29      300.68      2.73 o 
  -3   8   3       37.25       31.50      0.87 o 
  -2   8   3        0.45        1.55      0.62 o 
  -1   8   3     1019.69     1119.89      6.87 o 
   0   8   3     1159.41     1285.95      8.14 o 
   1   8   3     2199.52     2349.85     12.29 o 
   2   8   3      118.22      131.20      1.59 o 
   3   8   3       77.68       97.87      1.50 o 
   4   8   3      102.69      100.78      1.68 o 
   5   8   3        0.89        4.13      0.98 o 
   6   8   3      375.60      309.30      4.66 o 
   7   8   3      407.92      386.51      6.11 o 
   8   8   3       18.54       23.13      2.86 o 
   9   8   3      123.43      130.60      6.44 o 
  10   8   3       29.81       28.86      4.26 o 
 -10   9   3       82.28       87.57      6.69 o 
  -9   9   3        0.72       -0.36      4.59 o 
  -8   9   3      780.59      735.96     13.74 o 
  -7   9   3      343.81      330.45      6.53 o 
  -6   9   3      521.47      491.86      5.55 o 
  -5   9   3      431.63      413.50      3.69 o 
  -4   9   3       43.92       37.08      1.13 o 
  -3   9   3     1112.79     1157.67      8.77 o 
  -2   9   3      468.81      502.33      3.98 o 
  -1   9   3      261.43      296.49      2.49 o 
   0   9   3       20.47       16.34      0.70 o 
   1   9   3      431.81      498.08      3.45 o 
   2   9   3      454.51      416.59      3.08 o 
   3   9   3       12.67       11.90      0.81 o 
   4   9   3      550.83      484.38      4.13 o 
   5   9   3      319.38      278.53      3.74 o 
   6   9   3      103.19       88.71      2.83 o 
   7   9   3       13.38       12.71      2.56 o 
   8   9   3       45.92       49.93      5.17 o 
   9   9   3      414.08      422.41     10.51 o 
 -10  10   3       20.22       13.51      3.82 o 
  -9  10   3      125.02      127.99      6.48 o 
  -8  10   3      125.94      132.37      9.91 o 
  -7  10   3       74.45       75.03      5.25 o 
  -6  10   3       64.28       60.54      2.32 o 
  -5  10   3      159.99      163.89      2.53 o 
  -4  10   3      329.61      311.37      2.97 o 
  -3  10   3      133.25      154.29      2.14 o 
  -2  10   3       50.05       51.07      1.31 o 
  -1  10   3     1305.52     1314.20      7.86 o 
   0  10   3     1054.58     1066.57      6.24 o 
   1  10   3       28.18       33.15      1.20 o 
   2  10   3      303.76      343.98      2.79 o 
   3  10   3      142.78      146.51      1.94 o 
   4  10   3        4.74        2.81      0.94 o 
   5  10   3      103.99       75.48      2.33 o 
   6  10   3      133.28      117.30      3.54 o 
   7  10   3       32.24       33.50      2.54 o 
   8  10   3       55.57       60.47      4.23 o 
   9  10   3       90.77      110.35      6.12 o 
 -10  11   3        5.88        7.04      3.50 o 
  -9  11   3        0.07       -0.41      2.93 o 
  -8  11   3       44.26       51.15      6.18 o 
  -7  11   3       67.67       57.99      4.26 o 
  -6  11   3      421.07      408.60      8.70 o 
  -5  11   3      305.57      302.07      4.07 o 
  -4  11   3      333.58      330.56      2.84 o 
  -3  11   3       45.58       49.75      1.41 o 
  -2  11   3        9.42        5.42      0.83 o 
  -1  11   3        1.94        1.27      0.68 o 
   0  11   3      100.20      121.99      1.59 o 
   1  11   3      197.09      198.18      2.16 o 
   2  11   3      674.49      642.00      4.42 o 
   3  11   3      824.94      794.84      5.47 o 
   4  11   3      314.05      286.39      3.39 o 
   5  11   3      399.87      392.56      5.00 o 
   6  11   3        1.59        2.22      1.57 o 
   7  11   3       27.09       27.71      2.57 o 
   8  11   3        9.46        9.36      3.10 o 
   9  11   3       16.12       17.02      4.03 o 
  -9  12   3       81.24       66.24      5.09 o 
  -8  12   3        9.65        8.61      3.13 o 
  -7  12   3      113.08      112.88      5.62 o 
  -6  12   3        0.59       -0.23      2.03 o 
  -5  12   3      119.06      113.48      2.90 o 
  -4  12   3        0.77        0.38      0.93 o 
  -3  12   3       53.45       55.38      1.50 o 
  -2  12   3       53.27       52.17      1.50 o 
  -1  12   3        1.39        0.15      0.74 o 
   0  12   3       38.05       41.30      1.09 o 
   1  12   3     1030.69      973.18      6.21 o 
   2  12   3     1822.86     1832.63     10.31 o 
   3  12   3      131.18      123.78      2.05 o 
   4  12   3      189.43      160.69      2.80 o 
   5  12   3       37.92       27.77      1.74 o 
   6  12   3       76.63       76.45      3.51 o 
   7  12   3       60.75       64.63      3.31 o 
   8  12   3        9.38        5.09      3.20 o 
   9  12   3      181.72      175.94      7.54 o 
  -9  13   3        1.19       -0.22      3.12 o 
  -8  13   3        0.02       -0.76      2.95 o 
  -7  13   3        8.52       12.34      3.05 o 
  -6  13   3      131.58      143.21      5.03 o 
  -5  13   3      671.73      652.48      8.30 o 
  -4  13   3      331.18      330.58      4.99 o 
  -3  13   3      415.09      414.87      4.15 o 
  -2  13   3      147.39      158.84      2.12 o 
  -1  13   3       16.36       15.12      0.98 o 
   0  13   3       48.88       39.03      1.16 o 
   1  13   3        0.17       -0.49      0.86 o 
   2  13   3        5.41        5.51      0.92 o 
   3  13   3      238.34      253.95      3.24 o 
   4  13   3        0.45       -1.06      1.06 o 
   5  13   3        0.55        1.05      1.37 o 
   6  13   3        8.18       13.44      2.01 o 
   7  13   3       38.60       34.90      3.54 o 
   8  13   3        2.12        4.11      3.17 o 
  -9  14   3        0.08        0.67      3.32 o 
  -8  14   3       10.95       16.08      3.53 o 
  -7  14   3       14.28       13.59      4.40 o 
  -6  14   3      384.31      373.93      8.08 o 
  -5  14   3       34.61       35.68      2.15 o 
  -4  14   3      262.41      253.98      3.89 o 
  -3  14   3       29.83       25.42      1.49 o 
  -2  14   3       34.26       47.83      1.58 o 
  -1  14   3       55.65       54.74      1.47 o 
   0  14   3      425.78      422.36      3.67 o 
   1  14   3     1433.38     1384.84      9.65 o 
   2  14   3       70.58       66.58      1.74 o 
   3  14   3      282.48      259.27      3.46 o 
   4  14   3      184.15      180.08      3.85 o 
   5  14   3      127.01      121.65      3.35 o 
   6  14   3      111.84      109.30      3.76 o 
   7  14   3        3.87        3.29      2.33 o 
   8  14   3       18.14       30.86      4.01 o 
  -8  15   3       35.23       42.26      4.68 o 
  -7  15   3       57.74       58.60      4.21 o 
  -6  15   3      230.25      217.45      6.33 o 
  -5  15   3     1189.93     1170.15     17.20 o 
  -4  15   3        3.91        2.85      1.33 o 
  -3  15   3       89.07       79.71      2.40 o 
  -2  15   3      101.76      104.31      2.45 o 
  -1  15   3      167.13      138.15      2.53 o 
   0  15   3      243.46      227.61      2.83 o 
   1  15   3       42.22       46.47      1.65 o 
   2  15   3       15.47       12.70      1.18 o 
   3  15   3       21.92       18.89      1.50 o 
   4  15   3        1.83        2.00      1.36 o 
   5  15   3        4.31        7.26      2.12 o 
   6  15   3      335.22      322.40      6.46 o 
   7  15   3       19.22       34.83      3.62 o 
   8  15   3       26.53       28.99      3.61 o 
  -8  16   3       55.91       60.09      6.15 o 
  -7  16   3      153.94      155.79      6.72 o 
  -6  16   3        0.21        1.62      2.54 o 
  -5  16   3       25.20       24.60      3.09 o 
  -4  16   3       39.77       36.09      2.21 o 
  -3  16   3        0.11       -0.94      1.23 o 
  -2  16   3       33.11       48.40      2.02 o 
  -1  16   3      308.64      302.80      3.98 o 
   0  16   3      412.62      366.40      4.94 o 
   1  16   3        0.47        2.71      1.17 o 
   2  16   3       99.00      107.51      2.55 o 
   3  16   3       72.50       71.76      2.38 o 
   4  16   3       53.46       49.10      2.18 o 
   5  16   3      119.00      121.78      3.67 o 
   6  16   3      246.43      252.54      5.79 o 
   7  16   3       18.83       20.74      3.17 o 
  -8  17   3       55.87       63.34     11.92 o 
  -7  17   3       69.74       72.94      5.29 o 
  -6  17   3      107.56      104.81      5.25 o 
  -5  17   3      107.53      105.91      4.61 o 
  -4  17   3      356.42      335.63      5.68 o 
  -3  17   3       92.02       83.45      2.92 o 
  -2  17   3       65.20       57.13      2.22 o 
  -1  17   3      431.05      373.53      5.31 o 
   0  17   3       48.33       46.67      2.06 o 
   1  17   3        3.92        6.17      1.36 o 
   2  17   3      280.15      280.27      4.19 o 
   3  17   3       23.26       26.04      1.87 o 
   4  17   3       63.63       65.35      2.68 o 
   5  17   3       38.22       27.92      3.59 o 
   6  17   3        1.29       -0.52      2.02 o 
   7  17   3      130.22      152.35      5.64 o 
  -7  18   3       10.33        7.70      3.47 o 
  -6  18   3      161.49      151.36      6.16 o 
  -5  18   3       19.77       16.71      2.77 o 
  -4  18   3       59.57       65.97      3.31 o 
  -3  18   3       32.44       36.78      2.43 o 
  -2  18   3       31.14       33.57      2.33 o 
  -1  18   3      256.56      259.28      4.28 o 
   0  18   3        0.68        0.29      1.36 o 
   1  18   3       11.16        3.99      1.51 o 
   2  18   3       75.10       70.45      2.58 o 
   3  18   3       23.52       21.39      2.00 o 
   4  18   3       63.99       66.63      3.01 o 
   5  18   3        1.10        0.85      1.98 o 
   6  18   3        1.30        1.46      2.27 o 
   7  18   3        0.10        1.78      7.14 o 
  -7  19   3        2.42       -3.70      3.70 o 
  -6  19   3      106.45      110.49      6.31 o 
  -5  19   3        9.75       12.39      3.10 o 
  -4  19   3       28.10       30.81      2.83 o 
  -3  19   3        0.56       -0.01      1.77 o 
  -2  19   3        1.24        0.43      1.65 o 
  -1  19   3       28.62       28.58      2.37 o 
   0  19   3      140.70      129.37      3.77 o 
   1  19   3      425.67      436.84      7.02 o 
   2  19   3       11.95        7.75      1.65 o 
   3  19   3      159.59      167.85      4.01 o 
   4  19   3        8.32        6.48      1.89 o 
   5  19   3      182.39      176.15      4.81 o 
   6  19   3       80.75       90.50      4.24 o 
  -6  20   3        0.02        0.64      3.86 o 
  -5  20   3       36.41       38.24      5.15 o 
  -4  20   3        3.30       -1.13      2.11 o 
  -3  20   3        0.27       -2.01      2.01 o 
  -2  20   3      115.42      134.95      4.07 o 
  -1  20   3       92.79       91.82      3.47 o 
   0  20   3       11.97       11.86      2.26 o 
   1  20   3       91.16       96.82      3.49 o 
   2  20   3      196.93      210.24      4.88 o 
   3  20   3        6.65        4.55      1.98 o 
   4  20   3        9.14        9.97      2.11 o 
   5  20   3       32.82       33.65      3.04 o 
  -5  21   3       85.35       71.22      5.24 o 
  -4  21   3       10.32        6.84      2.86 o 
  -3  21   3        9.63        8.82      2.36 o 
  -2  21   3        1.42        4.03      2.17 o 
  -1  21   3        1.44        1.63      1.95 o 
   0  21   3      253.44      234.13      5.49 o 
   1  21   3        3.73        1.46      2.00 o 
   2  21   3       11.30       13.03      2.13 o 
   3  21   3      233.41      232.66      5.42 o 
   4  21   3        1.42        0.10      2.10 o 
   5  21   3       73.73       71.98      5.23 o 
  -4  22   3       28.03       17.92      4.03 o 
  -3  22   3        4.12       -0.80      2.58 o 
  -2  22   3       29.17       32.96      3.21 o 
  -1  22   3       22.08       27.23      3.25 o 
   0  22   3      203.66      212.59      5.92 o 
   1  22   3      210.38      203.30      5.41 o 
   2  22   3       45.84       59.76      3.36 o 
   3  22   3        9.56       10.18      2.54 o 
   4  22   3      111.97      125.70      5.80 o 
  -3  23   3        3.54        8.84      3.35 o 
  -2  23   3       37.41       35.64      3.74 o 
  -1  23   3      702.64      713.54     13.70 o 
   0  23   3      115.27      110.80      7.25 o 
   1  23   3       93.16       89.84      5.77 o 
   2  23   3        2.58        1.83      2.68 o 
 -11   0   4       11.75       12.49      8.03 o 
 -10   0   4      107.46      115.94      9.96 o 
  -9   0   4      162.11      170.80      9.28 o 
  -8   0   4      437.44      417.68     10.19 o 
  -7   0   4      265.78      231.05      5.40 o 
  -6   0   4      255.06      288.81      3.77 o 
  -5   0   4     1194.66     1287.33      9.30 o 
  -4   0   4     3709.82     3990.93     24.65 o 
  -3   0   4      222.66      205.77      2.21 o 
  -2   0   4     2085.28     2122.30     15.13 o 
  -1   0   4       88.00       81.76      1.17 o 
   0   0   4     3041.81     3123.07     20.97 o 
   1   0   4     1829.68     1825.26     11.82 o 
   2   0   4      532.72      549.41      4.66 o 
   3   0   4      754.50      813.74      6.79 o 
   4   0   4       14.55       14.98      1.23 o 
   5   0   4       81.35       83.39      2.35 o 
   6   0   4     3273.89     3143.20     26.50 o 
   7   0   4       12.62       19.42      3.16 o 
   8   0   4       58.83       53.34      5.02 o 
   9   0   4      595.33      587.64     14.42 o 
  10   0   4      185.80      187.93      8.80 o 
 -11   1   4      141.31      166.49     10.93 o 
 -10   1   4       81.46       93.75      5.57 o 
  -9   1   4       34.73       38.07      3.13 o 
  -8   1   4       55.57       67.18      2.67 o 
  -7   1   4      665.46      673.33      6.46 o 
  -6   1   4        7.70        3.53      0.78 o 
  -5   1   4       68.36       69.50      1.18 o 
  -4   1   4      131.56      150.95      1.42 o 
  -3   1   4      279.45      309.31      2.02 o 
  -2   1   4     1709.47     1707.22      8.69 o 
  -1   1   4     3952.35     4104.09     20.60 o 
   0   1   4     1794.58     1777.87      8.29 o 
   1   1   4     1104.69     1127.62      5.44 o 
   2   1   4      425.91      418.01      2.72 o 
   3   1   4      631.51      667.84      4.09 o 
   4   1   4      708.87      753.26      4.85 o 
   5   1   4      304.60      280.77      2.85 o 
   6   1   4        0.30        0.31      1.00 o 
   7   1   4      221.98      204.96      4.34 o 
   8   1   4        0.14       -0.97      2.14 o 
   9   1   4       32.82       32.80      3.85 o 
  10   1   4       50.87       57.62      5.58 o 
 -11   2   4       36.41       34.60      6.35 o 
 -10   2   4        1.89        3.12      2.88 o 
  -9   2   4      350.74      360.21      7.91 o 
  -8   2   4      994.90      980.50      9.67 o 
  -7   2   4      134.19      119.09      2.64 o 
  -6   2   4      412.99      393.09      3.29 o 
  -5   2   4        0.10       -0.10      0.60 o 
  -4   2   4      724.48      830.08      4.54 o 
  -3   2   4       47.84       45.65      0.78 o 
  -2   2   4     2278.80     2312.30     13.14 o 
  -1   2   4       93.39      101.58      1.11 o 
   0   2   4     4510.81     4470.57     22.53 o 
   1   2   4      248.54      289.59      1.94 o 
   2   2   4      119.38      125.15      1.29 o 
   3   2   4        0.77        1.12      0.56 o 
   4   2   4        1.64       -0.05      0.63 o 
   5   2   4       10.70       11.68      0.91 o 
   6   2   4      253.06      243.63      3.22 o 
   7   2   4       62.16       68.96      3.07 o 
   8   2   4      191.66      182.18      8.24 o 
   9   2   4       68.50       61.93      3.95 o 
  10   2   4       19.43       24.12      4.37 o 
 -11   3   4       19.01       17.84      8.32 o 
 -10   3   4        3.08        4.46      3.09 o 
  -9   3   4        0.02        0.61      2.31 o 
  -8   3   4       71.76       74.65      2.95 o 
  -7   3   4      120.48      113.57      3.26 o 
  -6   3   4      210.47      189.87      2.37 o 
  -5   3   4        4.84        8.55      0.77 o 
  -4   3   4        3.17        4.31      0.50 o 
  -3   3   4      270.44      314.75      2.20 o 
  -2   3   4     1995.96     2094.59     10.89 o 
  -1   3   4     5783.97     5851.20     36.33 o 
   0   3   4       93.48       88.97      0.98 o 
   1   3   4       68.07       63.17      0.87 o 
   2   3   4      622.68      705.80      4.01 o 
   3   3   4      964.82     1045.04      5.92 o 
   4   3   4      676.50      720.36      4.59 o 
   5   3   4      104.76      105.61      1.82 o 
   6   3   4      195.60      169.29      2.76 o 
   7   3   4       61.63       67.59      2.94 o 
   8   3   4      146.78      149.13      5.11 o 
   9   3   4      239.62      235.67      6.36 o 
  10   3   4       52.93       47.93      4.39 o 
 -11   4   4        3.11        4.24      5.95 o 
 -10   4   4       15.81       15.37      4.02 o 
  -9   4   4       78.18       86.11      4.55 o 
  -8   4   4       92.95       96.63      3.68 o 
  -7   4   4      430.54      412.41      5.07 o 
  -6   4   4      769.25      789.26      5.81 o 
  -5   4   4     1321.85     1347.12      7.39 o 
  -4   4   4       13.49       12.76      0.61 o 
  -3   4   4       63.22       65.90      1.02 o 
  -2   4   4      649.93      692.34      4.00 o 
  -1   4   4      273.77      263.59      2.49 o 
   0   4   4       64.24       73.51      0.85 o 
   1   4   4      604.15      679.00      3.58 o 
   2   4   4       21.97       22.47      0.70 o 
   3   4   4      195.68      208.28      1.89 o 
   4   4   4      219.55      212.14      2.15 o 
   5   4   4      297.07      300.80      2.92 o 
   6   4   4        5.63        4.22      1.25 o 
   7   4   4       52.03       49.97      2.65 o 
   8   4   4      185.00      193.23      5.54 o 
   9   4   4        1.54        1.59      2.40 o 
  10   4   4       66.23       53.43      4.38 o 
 -11   5   4        0.26       -2.51      3.74 o 
 -10   5   4      238.72      279.43     10.45 o 
  -9   5   4      191.46      168.93      8.64 o 
  -8   5   4      131.98      124.58      4.11 o 
  -7   5   4      127.68      116.08      3.10 o 
  -6   5   4       21.40       20.40      1.16 o 
  -5   5   4      267.41      280.41      2.56 o 
  -4   5   4       60.79       68.05      1.18 o 
  -3   5   4       87.09      118.49      1.31 o 
  -2   5   4       62.09       72.13      1.03 o 
  -1   5   4      413.10      440.71      3.67 o 
   0   5   4       14.93       19.58      0.61 o 
   1   5   4       44.33       44.61      0.75 o 
   2   5   4      343.70      366.29      2.47 o 
   3   5   4       72.32       62.72      1.14 o 
   4   5   4      985.71     1030.63      6.23 o 
   5   5   4       86.63      102.72      1.83 o 
   6   5   4      809.70      770.35      7.51 o 
   7   5   4       30.68       34.82      2.56 o 
   8   5   4      460.23      471.34     11.69 o 
   9   5   4       30.62       27.94      3.51 o 
  10   5   4       11.30       10.16      3.55 o 
 -10   6   4       15.11       13.08      4.12 o 
  -9   6   4       44.28       55.86      9.03 o 
  -8   6   4        2.48        1.91      2.03 o 
  -7   6   4        9.63       10.51      2.00 o 
  -6   6   4        0.15        0.18      0.95 o 
  -5   6   4       40.33       47.00      1.27 o 
  -4   6   4      122.59      111.94      1.55 o 
  -3   6   4      512.49      560.33      3.74 o 
  -2   6   4       99.04       85.12      1.24 o 
  -1   6   4        0.53        0.84      0.44 o 
   0   6   4      500.92      553.50      3.78 o 
   1   6   4     3007.47     3385.43     16.07 o 
   2   6   4       86.35       94.16      1.21 o 
   3   6   4       27.32       32.19      0.91 o 
   4   6   4       38.34       43.13      1.12 o 
   5   6   4       28.39       34.86      1.39 o 
   6   6   4      375.96      333.09      4.50 o 
   7   6   4       20.89       22.27      2.15 o 
   8   6   4       78.41       86.86      4.24 o 
   9   6   4       36.87       30.42      3.63 o 
  10   6   4      113.41      113.77      6.56 o 
 -10   7   4        0.01       -0.57      3.54 o 
  -9   7   4      268.92      272.46      8.01 o 
  -8   7   4       12.96        9.28      2.58 o 
  -7   7   4       76.86       77.69      3.20 o 
  -6   7   4       36.37       38.81      1.69 o 
  -5   7   4      143.75      158.96      2.09 o 
  -4   7   4      505.17      526.99      3.86 o 
  -3   7   4       49.14       51.54      1.01 o 
  -2   7   4      423.51      491.73      3.83 o 
  -1   7   4     1301.40     1431.28      9.12 o 
   0   7   4        4.06        2.65      0.49 o 
   1   7   4      144.12      142.26      1.38 o 
   2   7   4      209.41      246.13      1.97 o 
   3   7   4        7.52        9.14      0.75 o 
   4   7   4      144.35      136.97      1.81 o 
   5   7   4       66.94       50.45      1.70 o 
   6   7   4        8.88        8.78      1.48 o 
   7   7   4       81.93       71.15      3.09 o 
   8   7   4       89.23      100.21      4.99 o 
   9   7   4        0.95        1.67      4.75 o 
  10   7   4       76.72       86.26      5.94 o 
 -10   8   4        1.80        4.53      6.81 o 
  -9   8   4       27.68       29.22      3.66 o 
  -8   8   4       45.49       43.53      3.94 o 
  -7   8   4       40.91       46.58      2.99 o 
  -6   8   4      188.22      182.42      2.84 o 
  -5   8   4     1282.81     1223.10      9.62 o 
  -4   8   4       50.19       58.73      1.27 o 
  -3   8   4       99.29      114.31      1.46 o 
  -2   8   4     1129.79     1190.43      8.04 o 
  -1   8   4      799.21      855.57      5.86 o 
   0   8   4      750.99      779.82      4.80 o 
   1   8   4      519.61      440.70      2.94 o 
   2   8   4      207.13      200.83      1.91 o 
   3   8   4        0.75        1.41      0.74 o 
   4   8   4       35.25       37.41      1.28 o 
   5   8   4       25.95       17.70      1.55 o 
   6   8   4      468.53      391.53      5.17 o 
   7   8   4      249.95      241.16      5.20 o 
   8   8   4       73.46       70.12      4.64 o 
   9   8   4      282.82      262.96     11.33 o 
 -10   9   4       11.11       12.63      4.23 o 
  -9   9   4        4.74        2.45      2.92 o 
  -8   9   4       72.46       67.08      4.52 o 
  -7   9   4       34.41       34.97      3.06 o 
  -6   9   4       79.97       77.17      2.59 o 
  -5   9   4      444.11      474.18      3.85 o 
  -4   9   4      215.23      209.31      2.40 o 
  -3   9   4      217.91      206.17      2.22 o 
  -2   9   4     1081.07     1120.59      7.18 o 
  -1   9   4       21.24       12.11      0.64 o 
   0   9   4     1519.36     1546.52      9.24 o 
   1   9   4      140.81      129.61      1.44 o 
   2   9   4       21.24       20.49      0.87 o 
   3   9   4       28.02       30.34      1.10 o 
   4   9   4       33.15       29.91      1.26 o 
   5   9   4        6.21        4.45      1.25 o 
   6   9   4       38.88       41.61      2.34 o 
   7   9   4      106.88       94.86      3.74 o 
   8   9   4       97.60       93.64      4.88 o 
   9   9   4        0.60       -1.95      4.42 o 
 -10  10   4       73.90       61.52      6.10 o 
  -9  10   4        3.40        1.43      3.01 o 
  -8  10   4       27.98       41.94      4.60 o 
  -7  10   4      578.27      532.57      9.68 o 
  -6  10   4        9.06        9.18      1.66 o 
  -5  10   4      124.04      130.96      2.79 o 
  -4  10   4      100.94      104.99      1.86 o 
  -3  10   4        0.81        0.25      0.69 o 
  -2  10   4       34.83       41.72      1.19 o 
  -1  10   4      132.83      169.22      1.96 o 
   0  10   4     1453.10     1457.65      8.86 o 
   1  10   4      133.80       99.33      1.38 o 
   2  10   4      629.84      673.37      4.32 o 
   3  10   4       25.07       31.00      1.14 o 
   4  10   4       50.08       40.34      1.53 o 
   5  10   4       97.43       89.20      2.62 o 
   6  10   4       73.15       53.73      2.88 o 
   7  10   4      158.64      151.87      4.52 o 
   8  10   4       14.27       10.48      3.27 o 
   9  10   4        9.48        8.02      3.37 o 
 -10  11   4       24.18       30.66      4.91 o 
  -9  11   4       13.58        5.83      3.18 o 
  -8  11   4      128.07      116.97      5.96 o 
  -7  11   4       38.58       39.57      3.80 o 
  -6  11   4       83.77       89.87      4.26 o 
  -5  11   4     1871.24     1873.74     15.02 o 
  -4  11   4       22.66       21.63      1.20 o 
  -3  11   4       16.94       12.73      0.97 o 
  -2  11   4        6.16        5.80      0.82 o 
  -1  11   4      501.72      498.39      4.13 o 
   0  11   4      229.36      246.22      2.63 o 
   1  11   4      203.69      222.50      2.15 o 
   2  11   4      127.97      123.22      1.73 o 
   3  11   4       11.02        8.75      0.93 o 
   4  11   4       42.62       46.89      1.79 o 
   5  11   4       11.98        8.20      1.46 o 
   6  11   4        1.48        0.35      1.60 o 
   7  11   4       85.33       87.53      3.71 o 
   8  11   4        1.01        0.01      2.92 o 
   9  11   4      259.06      256.83      8.42 o 
  -9  12   4       38.41       34.07      4.25 o 
  -8  12   4       29.51       32.05      3.99 o 
  -7  12   4       83.80       78.39      4.90 o 
  -6  12   4       42.33       43.68      2.79 o 
  -5  12   4      366.78      362.75      5.32 o 
  -4  12   4       64.06       55.10      1.70 o 
  -3  12   4       32.99       37.49      1.39 o 
  -2  12   4       56.20       62.84      1.47 o 
  -1  12   4      717.90      716.76      5.07 o 
   0  12   4       77.42       95.26      1.67 o 
   1  12   4      243.76      234.31      2.27 o 
   2  12   4     4685.83     4572.80     23.58 o 
   3  12   4       49.25       52.98      1.56 o 
   4  12   4       87.00       85.77      2.34 o 
   5  12   4      693.91      628.62      6.59 o 
   6  12   4      139.11      146.15      3.82 o 
   7  12   4       93.69      100.92      4.88 o 
   8  12   4       47.41       45.53      4.40 o 
   9  12   4       43.64       50.13      4.88 o 
  -9  13   4       18.27       15.43      3.85 o 
  -8  13   4        0.28       -1.07      2.92 o 
  -7  13   4        4.74       -0.04      2.67 o 
  -6  13   4       93.18       89.12      4.98 o 
  -5  13   4     1011.92      978.65     12.71 o 
  -4  13   4      547.17      517.49      5.41 o 
  -3  13   4       48.87       49.87      1.65 o 
  -2  13   4        7.04        5.32      0.91 o 
  -1  13   4      291.23      271.35      2.85 o 
   0  13   4       12.15       15.05      0.94 o 
   1  13   4      102.42      108.42      1.70 o 
   2  13   4      628.37      620.32      4.79 o 
   3  13   4     1478.92     1412.80     10.60 o 
   4  13   4      481.94      461.81      5.11 o 
   5  13   4       12.84       12.82      1.60 o 
   6  13   4        7.96        8.18      1.91 o 
   7  13   4        7.26        5.68      2.50 o 
   8  13   4       52.73       53.65      4.66 o 
  -9  14   4        1.39       -3.72      3.72 o 
  -8  14   4       63.17       63.50      4.98 o 
  -7  14   4       24.22       18.34      3.37 o 
  -6  14   4       41.27       42.48      3.51 o 
  -5  14   4      141.34      143.14      4.21 o 
  -4  14   4       30.59       24.86      1.52 o 
  -3  14   4      106.34       91.75      2.39 o 
  -2  14   4      171.12      168.03      2.76 o 
  -1  14   4        1.63        2.52      0.98 o 
   0  14   4        3.06        2.94      0.94 o 
   1  14   4      295.42      280.39      2.93 o 
   2  14   4     1015.86      981.79      7.44 o 
   3  14   4        1.03        0.89      1.18 o 
   4  14   4      242.06      255.77      3.74 o 
   5  14   4        0.59        4.31      1.51 o 
   6  14   4       44.35       45.93      2.72 o 
   7  14   4        3.40        2.95      2.45 o 
   8  14   4       29.11       28.03      4.01 o 
  -8  15   4        4.32       -0.08      3.02 o 
  -7  15   4       61.35       60.66      5.14 o 
  -6  15   4       25.71       20.99      3.03 o 
  -5  15   4      179.19      182.83      4.66 o 
  -4  15   4        4.97        3.53      1.37 o 
  -3  15   4       47.82       54.75      2.02 o 
  -2  15   4      113.16       84.94      2.33 o 
  -1  15   4        1.82        2.19      1.18 o 
   0  15   4        4.70        6.55      1.12 o 
   1  15   4      168.70      166.17      2.86 o 
   2  15   4       10.84       10.30      1.21 o 
   3  15   4        0.19       -0.58      1.16 o 
   4  15   4      117.43      114.69      2.83 o 
   5  15   4       47.30       52.00      2.62 o 
   6  15   4       34.15       30.03      2.76 o 
   7  15   4        2.63        0.29      2.44 o 
   8  15   4      166.60      214.42      7.99 o 
  -8  16   4       31.35       35.63      4.38 o 
  -7  16   4      105.09      110.73      5.50 o 
  -6  16   4      109.53      115.90      5.22 o 
  -5  16   4        4.41        3.19      2.22 o 
  -4  16   4       60.61       56.71      2.78 o 
  -3  16   4        1.04        3.14      1.64 o 
  -2  16   4        5.75        6.56      1.32 o 
  -1  16   4        7.39       11.07      1.40 o 
   0  16   4       91.09       84.42      2.27 o 
   1  16   4       17.65       19.05      1.54 o 
   2  16   4       13.37       13.22      1.39 o 
   3  16   4      100.82      101.16      2.74 o 
   4  16   4      232.37      224.12      3.95 o 
   5  16   4       53.89       58.59      3.43 o 
   6  16   4        0.16        2.62      2.25 o 
   7  16   4        8.46        7.85      2.96 o 
  -7  17   4       25.45       24.59      3.90 o 
  -6  17   4       20.40       27.19      3.50 o 
  -5  17   4       37.35       35.72      3.16 o 
  -4  17   4      268.47      280.34      5.69 o 
  -3  17   4       30.75       34.14      2.15 o 
  -2  17   4      183.29      181.32      3.31 o 
  -1  17   4       67.17       63.32      2.15 o 
   0  17   4      341.25      309.85      4.85 o 
   1  17   4      192.56      192.85      3.52 o 
   2  17   4        0.00       -0.98      1.26 o 
   3  17   4      113.69      111.11      3.40 o 
   4  17   4      167.56      164.88      3.92 o 
   5  17   4      326.44      310.22      6.26 o 
   6  17   4       16.08       16.41      2.79 o 
   7  17   4      118.02      120.05      6.22 o 
  -7  18   4       32.12       29.74      4.46 o 
  -6  18   4      169.05      157.17      6.89 o 
  -5  18   4       20.98       15.48      2.71 o 
  -4  18   4      149.78      164.15      5.23 o 
  -3  18   4       91.96       86.55      3.51 o 
  -2  18   4      141.25      134.49      3.73 o 
  -1  18   4      235.25      232.35      4.35 o 
   0  18   4      600.43      560.73      7.40 o 
   1  18   4       71.54       78.45      3.15 o 
   2  18   4        2.25        1.74      1.77 o 
   3  18   4       13.64        9.80      2.03 o 
   4  18   4       29.98       29.07      2.39 o 
   5  18   4       27.05       31.70      2.82 o 
   6  18   4       45.04       49.00      3.92 o 
  -6  19   4      463.28      455.78     11.02 o 
  -5  19   4       10.90       15.12      2.80 o 
  -4  19   4       18.29       23.88      2.63 o 
  -3  19   4        5.74        6.13      2.64 o 
  -2  19   4        3.84        3.19      1.91 o 
  -1  19   4       15.97       17.94      2.08 o 
   0  19   4       16.85       16.45      2.14 o 
   1  19   4       53.41       62.09      2.96 o 
   2  19   4      141.61      148.64      5.34 o 
   3  19   4       66.09       70.24      3.35 o 
   4  19   4       83.56       92.74      4.18 o 
   5  19   4        0.02        0.88      2.66 o 
   6  19   4       47.66       46.96      3.94 o 
  -6  20   4      169.71      181.11      9.33 o 
  -5  20   4        2.47        6.04      3.23 o 
  -4  20   4        7.31        6.17      2.26 o 
  -3  20   4      189.73      207.30      5.26 o 
  -2  20   4       73.78       71.28      3.60 o 
  -1  20   4       42.90       49.06      3.12 o 
   0  20   4       71.10       68.67      3.31 o 
   1  20   4       90.49       94.49      3.51 o 
   2  20   4       86.76      106.41      3.93 o 
   3  20   4       22.31       23.67      2.77 o 
   4  20   4        7.28        3.49      2.31 o 
   5  20   4       16.23        9.81      3.12 o 
  -5  21   4       71.54       82.94      6.66 o 
  -4  21   4      142.89      159.84      5.99 o 
  -3  21   4       20.21       26.52      3.01 o 
  -2  21   4      101.00       99.38      4.18 o 
  -1  21   4        0.24       -1.27      2.39 o 
   0  21   4      122.20      128.61      4.91 o 
   1  21   4       67.29       71.52      3.73 o 
   2  21   4       94.27      105.00      4.12 o 
   3  21   4       15.87       15.47      2.60 o 
   4  21   4       29.73       33.69      3.27 o 
  -4  22   4      169.08      178.28      7.32 o 
  -3  22   4      304.81      342.54      8.17 o 
  -2  22   4        5.90        8.10      2.54 o 
  -1  22   4      130.04      138.95      5.65 o 
   0  22   4       38.30       44.46      3.72 o 
   1  22   4        0.73        3.42      2.39 o 
   2  22   4        8.26        6.13      3.09 o 
   3  22   4       31.76       33.06      3.13 o 
  -3  23   4      535.83      589.50     14.78 o 
  -2  23   4      101.96       99.84      7.86 o 
  -1  23   4       22.21       14.62      3.41 o 
   0  23   4       31.75       33.51      3.34 o 
   1  23   4        1.87        2.17      2.75 o 
   2  23   4       31.70       40.78      4.38 o 
 -11   1   5      107.92       97.52     12.19 o 
 -10   1   5        7.47        3.77      3.00 o 
  -9   1   5       20.62       21.57      2.57 o 
  -8   1   5        0.82       -1.46      1.46 o 
  -7   1   5      188.71      170.53      3.42 o 
  -6   1   5      197.24      201.45      2.41 o 
  -5   1   5        0.09       -0.12      0.62 o 
  -4   1   5      373.67      403.91      2.75 o 
  -3   1   5      296.23      349.32      2.39 o 
  -2   1   5        4.56        1.82      0.46 o 
  -1   1   5     1290.69     1298.68      6.95 o 
   0   1   5       15.63       20.99      0.51 o 
   1   1   5        6.20        3.50      0.43 o 
   2   1   5       47.91       44.94      0.86 o 
   3   1   5       16.02       30.39      0.90 o 
   4   1   5      748.67      701.16      4.57 o 
   5   1   5       98.43      103.50      1.82 o 
   6   1   5      146.63      141.50      2.68 o 
   7   1   5      411.97      406.89      6.29 o 
   8   1   5      234.92      239.36      6.11 o 
   9   1   5        0.30       -1.07      2.42 o 
  10   1   5       56.58       60.56      4.37 o 
 -11   2   5      234.64      233.91     20.81 o 
 -10   2   5       66.99       65.30      8.57 o 
  -9   2   5        0.15        2.57      2.37 o 
  -8   2   5        9.07        5.16      1.58 o 
  -7   2   5       58.81       68.64      2.23 o 
  -6   2   5      394.30      407.12      3.74 o 
  -5   2   5      169.36      160.27      1.71 o 
  -4   2   5     1540.63     1586.98      7.92 o 
  -3   2   5     1429.40     1516.56      8.45 o 
  -2   2   5        0.00       -0.27      0.43 o 
  -1   2   5      432.41      447.76      2.71 o 
   0   2   5     3183.36     3345.70     16.32 o 
   1   2   5      304.91      289.61      1.92 o 
   2   2   5       14.53       19.43      0.67 o 
   3   2   5      183.66      204.72      1.97 o 
   4   2   5       10.31       10.10      0.83 o 
   5   2   5     1611.41     1538.96      8.97 o 
   6   2   5        7.44        7.18      1.28 o 
   7   2   5      392.03      383.73      6.38 o 
   8   2   5      145.98      146.27      5.28 o 
   9   2   5       82.14       90.13      4.57 o 
  10   2   5        0.99       -2.63      2.63 o 
 -11   3   5        2.32       10.03      5.03 o 
 -10   3   5      128.33      148.95      7.84 o 
  -9   3   5       36.49       37.32      3.12 o 
  -8   3   5       14.01       16.17      2.05 o 
  -7   3   5      523.02      492.17      5.83 o 
  -6   3   5      337.18      321.81      3.25 o 
  -5   3   5      470.22      486.48      3.33 o 
  -4   3   5     1133.82     1192.02      6.31 o 
  -3   3   5      874.74      983.40      5.50 o 
  -2   3   5       13.07       13.54      0.55 o 
  -1   3   5      294.79      315.59      2.77 o 
   0   3   5     1387.24     1419.41      7.68 o 
   1   3   5     2008.50     2111.69     10.18 o 
   2   3   5       18.40       22.01      0.72 o 
   3   3   5       24.23       28.45      0.88 o 
   4   3   5        9.16       12.11      0.83 o 
   5   3   5        1.53        1.90      0.85 o 
   6   3   5       87.47       98.92      2.70 o 
   7   3   5        0.00        0.73      1.72 o 
   8   3   5       45.03       45.38      3.40 o 
   9   3   5      359.14      382.29     11.18 o 
  10   3   5        0.82        3.06      2.70 o 
 -11   4   5      202.95      225.16     11.56 o 
 -10   4   5        1.82        0.52      5.20 o 
  -9   4   5       28.53       33.19      4.38 o 
  -8   4   5      114.33       97.54      3.75 o 
  -7   4   5       24.71       30.76      1.84 o 
  -6   4   5      117.82      116.94      2.03 o 
  -5   4   5      583.96      607.13      4.17 o 
  -4   4   5       77.01       70.09      1.17 o 
  -3   4   5      791.17      827.15      4.87 o 
  -2   4   5       20.63       24.16      0.73 o 
  -1   4   5        1.15        5.02      0.68 o 
   0   4   5      511.23      623.94      3.80 o 
   1   4   5      454.91      504.17      2.94 o 
   2   4   5     3744.71     4079.82     19.81 o 
   3   4   5       86.74       73.83      1.25 o 
   4   4   5      324.73      333.69      2.82 o 
   5   4   5        2.87        1.47      0.88 o 
   6   4   5      124.55      113.99      3.04 o 
   7   4   5      213.68      197.24      4.61 o 
   8   4   5       51.95       58.11      3.66 o 
   9   4   5       34.29       38.49      3.57 o 
  10   4   5       18.07       16.11      3.50 o 
 -10   5   5        4.47        4.00      3.61 o 
  -9   5   5      143.21      149.26      6.38 o 
  -8   5   5       81.01       77.95      4.59 o 
  -7   5   5      117.99      131.69      3.19 o 
  -6   5   5      802.33      835.01      6.92 o 
  -5   5   5       24.93       30.07      1.10 o 
  -4   5   5       52.84       69.05      1.30 o 
  -3   5   5       43.65       60.43      1.07 o 
  -2   5   5      256.44      278.88      2.44 o 
  -1   5   5      124.46      152.20      1.93 o 
   0   5   5      252.09      257.32      2.06 o 
   1   5   5       36.76       36.59      0.84 o 
   2   5   5       29.04       29.25      0.81 o 
   3   5   5      315.63      337.47      2.78 o 
   4   5   5       93.91       90.63      1.59 o 
   5   5   5      375.93      354.25      3.56 o 
   6   5   5        2.81        4.18      1.50 o 
   7   5   5       68.13       72.22      3.27 o 
   8   5   5      132.14      113.08      4.76 o 
   9   5   5       71.55       88.27      4.69 o 
 -10   6   5       17.34       12.91      5.30 o 
  -9   6   5      106.33       98.94      6.29 o 
  -8   6   5        0.11        4.30      2.31 o 
  -7   6   5      500.07      497.22      7.83 o 
  -6   6   5      284.66      278.23      3.46 o 
  -5   6   5        0.10        0.45      0.78 o 
  -4   6   5       26.01       19.72      0.84 o 
  -3   6   5      224.57      204.96      1.89 o 
  -2   6   5     2650.20     2742.15     16.67 o 
  -1   6   5      459.57      483.81      3.86 o 
   0   6   5       42.11       67.44      1.09 o 
   1   6   5     1014.79     1038.24      5.76 o 
   2   6   5        3.64        2.42      0.53 o 
   3   6   5        1.27        1.83      0.70 o 
   4   6   5      464.24      486.77      3.89 o 
   5   6   5       15.46       13.36      1.31 o 
   6   6   5        8.97        8.98      1.63 o 
   7   6   5        0.10        3.64      1.93 o 
   8   6   5        1.63        2.80      2.39 o 
   9   6   5        0.42        2.36      2.91 o 
 -10   7   5      178.15      183.44      8.65 o 
  -9   7   5      136.87      149.44      8.17 o 
  -8   7   5        3.97        3.26      2.53 o 
  -7   7   5       30.74       32.31      2.48 o 
  -6   7   5        0.00       -0.57      0.98 o 
  -5   7   5      519.13      537.99      4.22 o 
  -4   7   5      267.94      248.87      2.46 o 
  -3   7   5       89.53      102.08      1.60 o 
  -2   7   5        5.34        7.39      0.71 o 
  -1   7   5       87.08      117.10      1.81 o 
   0   7   5       18.53       18.34      0.68 o 
   1   7   5      183.92      196.24      1.82 o 
   2   7   5      295.16      252.07      2.14 o 
   3   7   5       48.88       44.03      1.18 o 
   4   7   5      118.22      116.57      1.99 o 
   5   7   5      139.33      117.76      2.97 o 
   6   7   5       58.57       56.45      2.58 o 
   7   7   5      388.69      377.21      6.48 o 
   8   7   5        0.96       -2.50      2.50 o 
   9   7   5       22.83       32.00      3.70 o 
 -10   8   5        0.01       -2.60      3.47 o 
  -9   8   5      141.50      128.90      7.15 o 
  -8   8   5        1.23       -2.41      2.41 o 
  -7   8   5       54.53       56.63      3.50 o 
  -6   8   5        2.42        5.53      1.34 o 
  -5   8   5      304.36      280.37      3.00 o 
  -4   8   5       35.66       37.80      1.37 o 
  -3   8   5      118.55      108.10      1.71 o 
  -2   8   5      450.95      465.17      4.24 o 
  -1   8   5        0.12        1.02      0.50 o 
   0   8   5      946.67     1001.17      5.97 o 
   1   8   5      511.60      460.37      3.22 o 
   2   8   5       95.51       83.35      1.36 o 
   3   8   5        0.10        0.39      0.72 o 
   4   8   5        6.65        4.59      0.94 o 
   5   8   5       10.15       11.05      1.59 o 
   6   8   5      305.28      279.94      4.80 o 
   7   8   5        3.22        0.95      1.89 o 
   8   8   5      215.58      226.79      8.42 o 
   9   8   5        7.31        8.93      3.60 o 
 -10   9   5       15.56       18.16      4.51 o 
  -9   9   5       38.78       45.77      5.03 o 
  -8   9   5      102.74       97.14      5.23 o 
  -7   9   5      114.98      113.00      5.71 o 
  -6   9   5       36.33       37.29      2.07 o 
  -5   9   5      146.34      141.73      2.24 o 
  -4   9   5       58.12       60.12      1.61 o 
  -3   9   5      157.29      183.77      2.06 o 
  -2   9   5      585.31      538.44      4.36 o 
  -1   9   5      316.02      333.46      3.58 o 
   0   9   5       24.74       33.55      0.89 o 
   1   9   5       61.44       74.72      1.29 o 
   2   9   5        3.79        7.61      0.74 o 
   3   9   5      262.91      257.60      2.74 o 
   4   9   5      129.22      159.72      2.49 o 
   5   9   5      796.93      674.46      7.38 o 
   6   9   5       18.93       19.87      2.08 o 
   7   9   5      325.41      310.31      6.35 o 
   8   9   5       54.19       47.97      3.97 o 
   9   9   5        1.39        0.10      3.08 o 
 -10  10   5      118.12      121.97      7.68 o 
  -9  10   5        7.66       11.03      4.42 o 
  -8  10   5       11.09       10.04      2.92 o 
  -7  10   5      193.01      175.13      6.07 o 
  -6  10   5      257.89      251.60      4.84 o 
  -5  10   5      119.43      111.49      2.68 o 
  -4  10   5      212.21      212.11      2.91 o 
  -3  10   5      211.44      210.66      2.53 o 
  -2  10   5      617.26      647.01      4.90 o 
  -1  10   5      157.16      148.48      1.80 o 
   0  10   5       86.49      113.66      1.60 o 
   1  10   5       24.14       21.25      0.92 o 
   2  10   5       19.06       13.25      0.84 o 
   3  10   5       10.99       10.56      0.99 o 
   4  10   5      128.29      108.53      2.41 o 
   5  10   5      123.96      108.61      2.90 o 
   6  10   5       47.22       36.98      2.44 o 
   7  10   5      127.50      126.72      4.46 o 
   8  10   5       17.06       20.58      3.26 o 
   9  10   5       56.58       66.94      5.29 o 
  -9  11   5      102.86      102.34      6.78 o 
  -8  11   5        2.19        3.31      2.92 o 
  -7  11   5       20.59       21.27      3.32 o 
  -6  11   5       54.18       55.83      2.85 o 
  -5  11   5      961.52      922.72      9.62 o 
  -4  11   5        4.15        5.87      1.09 o 
  -3  11   5       23.31       27.45      1.31 o 
  -2  11   5       28.55       30.91      1.15 o 
  -1  11   5     1635.47     1596.04     10.86 o 
   0  11   5        1.83        1.38      0.71 o 
   1  11   5      348.10      375.49      3.26 o 
   2  11   5       39.07       35.50      1.21 o 
   3  11   5      136.06      138.60      2.23 o 
   4  11   5       87.12       61.16      2.08 o 
   5  11   5        2.91        5.96      1.40 o 
   6  11   5        0.11        1.74      1.85 o 
   7  11   5       91.88       84.49      4.16 o 
   8  11   5      276.51      272.87     10.13 o 
  -9  12   5        2.71       -1.47      3.54 o 
  -8  12   5      133.86      119.78      6.11 o 
  -7  12   5       23.98       26.58      3.44 o 
  -6  12   5      956.51      933.00     12.37 o 
  -5  12   5      386.89      387.53      6.34 o 
  -4  12   5        0.15        0.10      1.01 o 
  -3  12   5        8.44        7.83      1.09 o 
  -2  12   5       57.30       49.92      1.62 o 
  -1  12   5      492.23      457.53      3.88 o 
   0  12   5     1137.61     1130.48      7.20 o 
   1  12   5     1435.30     1362.32      8.57 o 
   2  12   5     2599.98     2611.30     15.39 o 
   3  12   5        0.95        0.19      0.97 o 
   4  12   5       11.90        7.05      1.35 o 
   5  12   5       30.07       28.69      1.83 o 
   6  12   5        0.45        0.57      1.91 o 
   7  12   5      129.95      118.15      5.23 o 
   8  12   5       41.01       40.14      4.29 o 
  -9  13   5       10.24       14.57      3.68 o 
  -8  13   5       16.65       17.39      3.50 o 
  -7  13   5        0.75        4.93      2.87 o 
  -6  13   5      136.61      143.34      4.86 o 
  -5  13   5      157.74      143.39      3.70 o 
  -4  13   5        0.22        0.34      1.14 o 
  -3  13   5        3.63        5.66      1.10 o 
  -2  13   5       18.54       18.90      1.26 o 
  -1  13   5       47.93       46.39      1.29 o 
   0  13   5      315.73      299.20      3.04 o 
   1  13   5      127.24      129.75      2.11 o 
   2  13   5      251.77      242.43      2.73 o 
   3  13   5      241.52      211.80      3.08 o 
   4  13   5      118.31      117.77      2.74 o 
   5  13   5        0.03       -0.18      1.42 o 
   6  13   5        7.94       10.26      2.25 o 
   7  13   5        3.20        4.79      3.62 o 
   8  13   5        2.57       -1.84      3.05 o 
  -9  14   5      125.50      126.05      9.95 o 
  -8  14   5        0.12       -3.00      3.00 o 
  -7  14   5      297.09      291.43      8.23 o 
  -6  14   5       65.07       68.31      4.06 o 
  -5  14   5      494.55      498.50      7.31 o 
  -4  14   5      127.81      112.64      2.71 o 
  -3  14   5        1.20        1.34      1.29 o 
  -2  14   5       20.29       19.80      1.25 o 
  -1  14   5      221.55      214.37      2.96 o 
   0  14   5      236.78      244.22      3.11 o 
   1  14   5      111.69       87.13      2.31 o 
   2  14   5      286.96      264.28      3.36 o 
   3  14   5       63.77       60.79      2.02 o 
   4  14   5      263.82      265.82      3.84 o 
   5  14   5      255.59      250.70      4.63 o 
   6  14   5      173.95      161.70      5.52 o 
   7  14   5       28.58       26.61      3.64 o 
   8  14   5        4.65        6.42      3.39 o 
  -8  15   5       35.85       38.10      4.31 o 
  -7  15   5       29.35       31.37      3.54 o 
  -6  15   5       70.63       65.07      4.15 o 
  -5  15   5        1.27       -0.43      1.85 o 
  -4  15   5       57.09       61.85      2.28 o 
  -3  15   5       45.79       37.07      2.21 o 
  -2  15   5        0.94       -0.47      1.08 o 
  -1  15   5      809.61      759.87      6.86 o 
   0  15   5      250.44      240.24      3.33 o 
   1  15   5       46.69       46.31      1.77 o 
   2  15   5      868.45      866.42      7.74 o 
   3  15   5       29.71       27.22      1.69 o 
   4  15   5        3.97        3.84      1.44 o 
   5  15   5       50.86       49.74      2.90 o 
   6  15   5       14.86       22.09      2.79 o 
   7  15   5      145.95      182.77      6.91 o 
  -8  16   5       95.92      100.81      7.38 o 
  -7  16   5       51.06       56.79      4.71 o 
  -6  16   5      302.46      289.96      8.28 o 
  -5  16   5      655.18      638.30      9.29 o 
  -4  16   5      241.78      210.62      4.13 o 
  -3  16   5        3.48        2.42      1.31 o 
  -2  16   5     1119.74     1037.64      8.94 o 
  -1  16   5      221.62      202.45      3.06 o 
   0  16   5        0.21       -0.07      1.10 o 
   1  16   5     1518.43     1431.72     11.33 o 
   2  16   5      264.97      259.18      4.32 o 
   3  16   5       41.88       39.18      2.35 o 
   4  16   5       68.45       70.86      2.84 o 
   5  16   5       28.50       34.66      2.77 o 
   6  16   5      243.46      278.90      7.12 o 
   7  16   5      117.95      118.49      9.78 o 
  -7  17   5        1.91        3.22      3.07 o 
  -6  17   5      101.15       91.72      4.93 o 
  -5  17   5        0.83        0.89      2.44 o 
  -4  17   5        3.62        4.19      2.05 o 
  -3  17   5        2.48        1.97      1.65 o 
  -2  17   5       40.93       35.36      1.73 o 
  -1  17   5       26.23       24.12      1.75 o 
   0  17   5       55.03       54.53      2.07 o 
   1  17   5       80.24       79.33      2.95 o 
   2  17   5        1.02       -1.08      1.54 o 
   3  17   5      247.22      251.29      5.44 o 
   4  17   5        0.34        1.53      1.95 o 
   5  17   5      228.18      250.31      6.07 o 
   6  17   5       31.83       30.39      3.43 o 
  -7  18   5      105.27      113.33      7.79 o 
  -6  18   5      129.74      126.59      7.92 o 
  -5  18   5      344.69      341.42      7.40 o 
  -4  18   5      109.75      108.86      4.14 o 
  -3  18   5       11.35       11.95      1.92 o 
  -2  18   5       75.95       70.59      2.61 o 
  -1  18   5       16.02       11.22      1.87 o 
   0  18   5       18.53       16.94      2.30 o 
   1  18   5      423.89      436.13      6.52 o 
   2  18   5       28.73       25.63      2.34 o 
   3  18   5       53.01       38.04      3.29 o 
   4  18   5      141.73      134.15      6.97 o 
   5  18   5        0.13       -3.11      3.11 o 
   6  18   5      148.22      166.25      7.26 o 
  -6  19   5        0.40        2.36      3.01 o 
  -5  19   5        0.68       -0.49      2.53 o 
  -4  19   5        7.45        8.30      2.22 o 
  -3  19   5       60.50       58.29      3.78 o 
  -2  19   5        5.22        5.75      1.65 o 
  -1  19   5        0.83       -0.46      1.94 o 
   0  19   5       28.21       35.51      2.78 o 
   1  19   5        9.75       13.12      2.16 o 
   2  19   5        0.15       -1.15      1.94 o 
   3  19   5       17.25       15.67      2.48 o 
   4  19   5        3.73        8.04      2.59 o 
   5  19   5       23.21       21.93      6.95 o 
  -6  20   5        0.08       -2.04      4.70 o 
  -5  20   5        1.58        0.29      2.91 o 
  -4  20   5       50.45       51.88      3.53 o 
  -3  20   5       34.81       28.80      2.74 o 
  -2  20   5       15.58       10.71      2.37 o 
  -1  20   5       43.90       40.72      3.09 o 
   0  20   5      228.93      224.19      5.35 o 
   1  20   5      107.63      101.44      5.86 o 
   2  20   5        7.92       10.57      2.37 o 
   3  20   5       14.24       11.53      2.51 o 
   4  20   5        9.28       14.27      3.10 o 
   5  20   5        3.12        1.66      4.25 o 
  -5  21   5      150.69      164.78      9.55 o 
  -4  21   5        9.06        9.01      2.87 o 
  -3  21   5        1.01       -2.45      2.45 o 
  -2  21   5       13.70       15.22      2.84 o 
  -1  21   5       52.92       46.97      3.44 o 
   0  21   5        0.96       -0.22      2.10 o 
   1  21   5       49.85       48.48      3.26 o 
   2  21   5       96.02      104.39      4.37 o 
   3  21   5      174.54      170.81      6.37 o 
   4  21   5        6.57        7.08      3.12 o 
  -4  22   5       90.77       81.46      5.50 o 
  -3  22   5       57.86       63.18      4.98 o 
  -2  22   5        0.01        0.10      2.50 o 
  -1  22   5       61.57       59.71      4.06 o 
   0  22   5       25.93       33.59      3.31 o 
   1  22   5       49.38       52.07      3.70 o 
   2  22   5       47.38       44.42      3.93 o 
   3  22   5        3.09        6.45      3.10 o 
  -2  23   5       35.00       33.38      4.71 o 
  -1  23   5      607.90      616.78     18.47 o 
   0  23   5        0.31        4.67      3.17 o 
   1  23   5       26.69       22.85      3.92 o 
 -11   0   6       53.10       68.98     10.70 o 
 -10   0   6      323.33      357.36     19.03 o 
  -9   0   6        0.21        3.28      2.61 o 
  -8   0   6        7.93        5.77      2.26 o 
  -7   0   6        0.29        5.52      2.01 o 
  -6   0   6      252.72      224.28      4.34 o 
  -5   0   6      230.12      267.89      3.42 o 
  -4   0   6        5.67        2.13      0.85 o 
  -3   0   6      717.90      737.77      6.09 o 
  -2   0   6     2387.42     2351.67     16.17 o 
  -1   0   6     1597.94     1742.04     11.70 o 
   0   0   6      112.25      120.04      1.93 o 
   1   0   6     2376.83     2767.45     18.55 o 
   2   0   6     1804.41     1791.93     11.77 o 
   3   0   6      157.52      163.58      2.44 o 
   4   0   6      297.15      286.12      3.71 o 
   5   0   6       31.15       30.11      1.88 o 
   6   0   6     4604.94     4447.71     42.68 o 
   7   0   6      109.95      103.44      4.91 o 
   8   0   6      100.94       99.50      6.71 o 
   9   0   6        0.33        1.95      3.75 o 
 -11   1   6       54.69       56.49      9.81 o 
 -10   1   6       12.82       10.76      3.82 o 
  -9   1   6       40.30       34.57      2.98 o 
  -8   1   6      101.35       79.64      3.01 o 
  -7   1   6      129.96      106.73      2.89 o 
  -6   1   6      582.87      613.49      5.16 o 
  -5   1   6       29.06       34.44      1.01 o 
  -4   1   6      198.98      198.47      1.79 o 
  -3   1   6     1460.50     1552.71      8.68 o 
  -2   1   6      103.19       90.98      1.08 o 
  -1   1   6     5143.48     5354.98     25.41 o 
   0   1   6       10.95        7.28      0.48 o 
   1   1   6        1.76        0.11      0.41 o 
   2   1   6        1.24        0.32      0.50 o 
   3   1   6      638.53      651.72      3.93 o 
   4   1   6      393.79      395.54      3.17 o 
   5   1   6     1589.94     1598.47     10.66 o 
   6   1   6       91.17       89.83      2.60 o 
   7   1   6      121.15      119.53      4.08 o 
   8   1   6      192.23      193.26      9.64 o 
   9   1   6       97.72       94.88      4.79 o 
 -11   2   6        7.22        6.78      4.99 o 
 -10   2   6        0.89        7.61      3.64 o 
  -9   2   6      114.33      136.52      6.27 o 
  -8   2   6      675.21      644.48      8.59 o 
  -7   2   6       39.30       44.31      2.00 o 
  -6   2   6      193.72      223.94      2.87 o 
  -5   2   6      121.89      120.87      2.06 o 
  -4   2   6       37.99       28.88      0.89 o 
  -3   2   6        6.33        3.79      0.55 o 
  -2   2   6      713.94      754.48      4.42 o 
  -1   2   6      170.34      163.48      1.37 o 
   0   2   6        3.92        0.98      0.42 o 
   1   2   6       52.68       80.28      0.98 o 
   2   2   6        0.24        1.33      0.51 o 
   3   2   6        4.57        0.54      0.62 o 
   4   2   6      659.79      632.41      4.34 o 
   5   2   6      108.52       97.04      2.15 o 
   6   2   6      143.65      130.38      3.57 o 
   7   2   6       68.23       68.67      3.40 o 
   8   2   6       26.22       20.11      2.87 o 
   9   2   6       98.29      100.23      5.21 o 
 -11   3   6      164.21      196.22     15.16 o 
 -10   3   6       83.47       91.74      5.59 o 
  -9   3   6       24.88       14.76      3.21 o 
  -8   3   6      969.09      918.37     11.79 o 
  -7   3   6       38.83       23.48      1.67 o 
  -6   3   6      802.59      768.28      6.44 o 
  -5   3   6        0.25        0.64      0.70 o 
  -4   3   6       10.06        9.44      0.66 o 
  -3   3   6      120.03      124.03      1.28 o 
  -2   3   6      164.14      201.83      1.68 o 
  -1   3   6     2924.25     3079.54     15.79 o 
   0   3   6       54.75       56.61      0.86 o 
   1   3   6       61.54       58.69      0.91 o 
   2   3   6      485.54      552.52      3.45 o 
   3   3   6       78.83       74.77      1.33 o 
   4   3   6      157.07      173.98      2.08 o 
   5   3   6      231.54      233.99      3.10 o 
   6   3   6       36.16       39.77      2.16 o 
   7   3   6       49.76       44.64      2.80 o 
   8   3   6        0.06       -2.27      2.27 o 
   9   3   6       66.88       70.17      4.34 o 
 -10   4   6       55.59       66.94      5.93 o 
  -9   4   6      339.25      324.66      8.65 o 
  -8   4   6      301.52      291.36      6.38 o 
  -7   4   6        6.53        3.83      1.40 o 
  -6   4   6      104.38      105.76      2.22 o 
  -5   4   6       49.55       54.99      1.26 o 
  -4   4   6      553.92      511.01      3.36 o 
  -3   4   6      211.03      258.04      2.21 o 
  -2   4   6      899.75      948.59      6.26 o 
  -1   4   6       41.66       47.56      0.94 o 
   0   4   6      341.34      375.71      2.52 o 
   1   4   6       43.65       39.03      0.82 o 
   2   4   6       61.37       61.63      1.12 o 
   3   4   6       28.09       30.97      1.09 o 
   4   4   6      331.99      349.80      3.25 o 
   5   4   6       74.57       62.94      1.92 o 
   6   4   6       12.37        8.21      1.66 o 
   7   4   6       65.56       63.04      3.96 o 
   8   4   6        0.71        0.27      2.25 o 
   9   4   6       43.31       40.59      3.71 o 
 -10   5   6       87.30       88.63      6.45 o 
  -9   5   6      105.08      109.48      5.69 o 
  -8   5   6       58.28       51.92      4.63 o 
  -7   5   6       36.23       40.22      2.06 o 
  -6   5   6      590.58      557.06      5.30 o 
  -5   5   6        4.69        9.35      0.90 o 
  -4   5   6      372.86      380.25      2.87 o 
  -3   5   6      330.94      345.70      2.68 o 
  -2   5   6      982.99     1026.08      7.58 o 
  -1   5   6        0.08        0.47      0.59 o 
   0   5   6      157.24      158.46      1.91 o 
   1   5   6        5.85        3.29      0.54 o 
   2   5   6      339.89      346.07      2.61 o 
   3   5   6      505.79      509.61      3.65 o 
   4   5   6       83.58       85.45      1.73 o 
   5   5   6        1.20        0.39      1.13 o 
   6   5   6       26.95       23.33      1.95 o 
   7   5   6       46.81       45.18      4.14 o 
   8   5   6        6.70        5.32      2.52 o 
   9   5   6        1.94        1.86      2.66 o 
 -10   6   6        0.00       -2.76      3.90 o 
  -9   6   6        1.71        0.42      2.66 o 
  -8   6   6      208.66      194.80      6.39 o 
  -7   6   6       19.21       13.12      1.89 o 
  -6   6   6       13.05       13.12      1.38 o 
  -5   6   6      112.05      123.09      1.86 o 
  -4   6   6      616.86      601.12      4.03 o 
  -3   6   6       21.42       22.72      0.89 o 
  -2   6   6       73.86       68.64      1.51 o 
  -1   6   6       62.72       97.81      2.17 o 
   0   6   6       20.16       17.79      0.67 o 
   1   6   6      670.19      683.84      4.16 o 
   2   6   6      127.24      131.11      1.48 o 
   3   6   6        2.21        4.45      0.74 o 
   4   6   6        0.58        1.95      0.90 o 
   5   6   6       70.83       55.34      2.27 o 
   6   6   6        9.56        7.16      1.75 o 
   7   6   6       73.31       67.25      3.64 o 
   8   6   6        7.04        5.49      2.49 o 
   9   6   6        0.73       -1.06      2.48 o 
 -10   7   6       35.28       45.12      5.34 o 
  -9   7   6       43.02       32.45      4.51 o 
  -8   7   6       74.28       72.75      4.55 o 
  -7   7   6       39.31       43.52      2.43 o 
  -6   7   6       18.06       17.45      1.45 o 
  -5   7   6       10.54       14.76      1.02 o 
  -4   7   6       29.29       24.69      0.99 o 
  -3   7   6       73.53       75.23      1.58 o 
  -2   7   6      114.04      110.72      2.25 o 
  -1   7   6       65.54       60.63      1.32 o 
   0   7   6      101.96      115.24      1.47 o 
   1   7   6        0.14        0.00      0.58 o 
   2   7   6      409.30      393.01      2.79 o 
   3   7   6      131.81      112.58      1.73 o 
   4   7   6      675.63      619.10      5.10 o 
   5   7   6      165.88      119.19      3.11 o 
   6   7   6        2.26        0.45      1.56 o 
   7   7   6      121.35      125.26      4.21 o 
   8   7   6       23.38       30.88      3.26 o 
   9   7   6        4.27        5.21      3.02 o 
 -10   8   6      126.31      130.47      7.75 o 
  -9   8   6       46.36       52.84      5.94 o 
  -8   8   6        9.55       11.92      2.96 o 
  -7   8   6       36.02       44.18      2.60 o 
  -6   8   6      116.03      127.31      2.90 o 
  -5   8   6      510.33      509.22      4.66 o 
  -4   8   6      265.30      287.78      3.36 o 
  -3   8   6       50.70       58.75      2.01 o 
  -2   8   6      115.85      127.02      2.16 o 
  -1   8   6      192.04      161.81      2.01 o 
   0   8   6        8.38       11.50      0.87 o 
   1   8   6      191.99      173.74      1.80 o 
   2   8   6      100.19      106.36      1.48 o 
   3   8   6      170.25      144.16      1.96 o 
   4   8   6        0.30       -0.93      0.93 o 
   5   8   6       64.33       53.84      2.30 o 
   6   8   6       39.95       27.01      2.50 o 
   7   8   6       52.83       55.41      4.21 o 
   8   8   6       12.50       12.51      3.05 o 
   9   8   6       21.05       20.10      3.57 o 
 -10   9   6        4.32       -3.44      3.44 o 
  -9   9   6        1.33        3.96      3.90 o 
  -8   9   6       68.95       72.87      5.47 o 
  -7   9   6       62.09       58.47      4.45 o 
  -6   9   6      111.51      106.45      4.90 o 
  -5   9   6        3.18        6.34      1.03 o 
  -4   9   6       76.61       74.41      1.83 o 
  -3   9   6      323.45      333.92      3.92 o 
  -2   9   6       47.74       50.87      1.81 o 
  -1   9   6       21.60       22.97      1.16 o 
   0   9   6      316.12      304.96      2.71 o 
   1   9   6      424.09      447.13      3.31 o 
   2   9   6       24.19       26.42      0.98 o 
   3   9   6      191.44      168.25      2.83 o 
   4   9   6       32.73       30.48      1.51 o 
   5   9   6      619.36      544.46      7.17 o 
   6   9   6       28.53       36.80      2.45 o 
   7   9   6        9.00       10.36      2.58 o 
   8   9   6      231.86      211.21      6.80 o 
   9   9   6        0.51       -1.35      3.69 o 
 -10  10   6        0.47       -1.76      4.82 o 
  -9  10   6      106.96      113.80     11.34 o 
  -8  10   6       15.35       17.19      3.26 o 
  -7  10   6      267.34      251.48      5.75 o 
  -6  10   6      266.28      259.40      4.98 o 
  -5  10   6      215.23      220.04      3.93 o 
  -4  10   6       91.90       97.27      2.80 o 
  -3  10   6      152.36      162.92      2.49 o 
  -2  10   6       33.16       35.25      1.44 o 
  -1  10   6       49.87       58.81      1.51 o 
   0  10   6      523.86      479.35      3.75 o 
   1  10   6       37.18       37.43      1.08 o 
   2  10   6        0.24       -0.32      0.77 o 
   3  10   6       88.34       98.30      1.88 o 
   4  10   6        2.07        2.08      1.12 o 
   5  10   6       64.96       63.07      2.51 o 
   6  10   6        3.37        3.41      1.88 o 
   7  10   6        2.89        0.89      2.33 o 
   8  10   6       79.06       63.72      8.46 o 
  -9  11   6       12.19       17.94      4.60 o 
  -8  11   6      156.93      134.77      6.29 o 
  -7  11   6       23.15       32.94      5.19 o 
  -6  11   6       26.28       26.08      2.01 o 
  -5  11   6        6.77        9.13      1.67 o 
  -4  11   6       42.46       40.65      1.78 o 
  -3  11   6      185.59      182.58      2.74 o 
  -2  11   6       79.17       85.56      2.16 o 
  -1  11   6      101.02      109.88      1.79 o 
   0  11   6      197.44      205.08      2.58 o 
   1  11   6     2497.25     2439.45     15.09 o 
   2  11   6     1544.76     1440.02      9.52 o 
   3  11   6      402.70      356.77      3.75 o 
   4  11   6      261.20      248.02      3.64 o 
   5  11   6       38.06       46.28      2.25 o 
   6  11   6        0.22       -0.17      1.95 o 
   7  11   6       18.42       17.29      3.01 o 
   8  11   6      374.64      381.39     10.03 o 
  -9  12   6      217.63      224.50     11.08 o 
  -8  12   6       50.31       51.48      4.51 o 
  -7  12   6        9.93       15.34      3.03 o 
  -6  12   6      815.12      805.91     12.22 o 
  -5  12   6      494.71      471.84      6.48 o 
  -4  12   6      343.73      318.89      4.71 o 
  -3  12   6        0.02        0.79      0.95 o 
  -2  12   6      195.02      209.97      2.61 o 
  -1  12   6       27.39       19.43      1.01 o 
   0  12   6      989.35      941.48      6.55 o 
   1  12   6      118.44      128.70      2.09 o 
   2  12   6      904.32      875.82      6.81 o 
   3  12   6        0.78        1.48      1.03 o 
   4  12   6       49.79       46.54      2.06 o 
   5  12   6      127.45      114.84      4.62 o 
   6  12   6       13.39       12.33      2.35 o 
   7  12   6      203.93      211.16      5.95 o 
   8  12   6       85.68       98.31      5.94 o 
  -9  13   6       88.55       92.62      9.03 o 
  -8  13   6      111.92      109.58      7.12 o 
  -7  13   6       42.54       48.69      4.07 o 
  -6  13   6       39.84       42.98      3.08 o 
  -5  13   6       21.02       14.10      2.09 o 
  -4  13   6      136.55      114.79      3.12 o 
  -3  13   6      570.39      553.86      5.82 o 
  -2  13   6      401.90      410.12      4.12 o 
  -1  13   6      783.40      732.05      7.52 o 
   0  13   6      111.95      118.60      1.93 o 
   1  13   6      786.15      723.93      5.99 o 
   2  13   6      283.90      298.26      3.63 o 
   3  13   6      401.54      392.02      4.30 o 
   4  13   6       84.67       79.43      2.52 o 
   5  13   6       68.69       74.06      2.98 o 
   6  13   6       19.12       21.15      2.79 o 
   7  13   6       43.95       44.99      3.84 o 
   8  13   6      189.54      213.40      7.64 o 
  -8  14   6      142.49      164.15      9.70 o 
  -7  14   6        0.02        1.17      2.62 o 
  -6  14   6      150.71      150.89      7.02 o 
  -5  14   6      415.50      417.98      8.49 o 
  -4  14   6      307.11      301.87      4.99 o 
  -3  14   6      347.48      315.50      5.66 o 
  -2  14   6        0.31        0.84      1.04 o 
  -1  14   6      216.32      214.30      3.01 o 
   0  14   6      114.00      124.25      2.35 o 
   1  14   6      382.21      369.31      4.15 o 
   2  14   6       12.92       12.46      1.37 o 
   3  14   6        1.46        2.32      1.30 o 
   4  14   6       25.39       32.57      2.00 o 
   5  14   6       84.51       86.10      3.68 o 
   6  14   6       27.49       29.64      2.96 o 
   7  14   6        0.08        5.89      2.81 o 
  -8  15   6        6.01       11.53      3.38 o 
  -7  15   6      163.49      160.95      6.25 o 
  -6  15   6       57.29       66.94      4.65 o 
  -5  15   6      286.83      293.07      6.07 o 
  -4  15   6       51.47       53.21      2.52 o 
  -3  15   6        7.24        5.36      1.52 o 
  -2  15   6       82.77       95.17      2.63 o 
  -1  15   6       30.54       27.32      1.61 o 
   0  15   6      130.08      113.82      2.22 o 
   1  15   6       16.07       20.14      1.51 o 
   2  15   6       25.27       25.18      1.67 o 
   3  15   6       14.99        9.58      1.86 o 
   4  15   6      140.20      142.25      4.24 o 
   5  15   6       13.95       21.29      2.52 o 
   6  15   6        1.18        4.19      2.55 o 
   7  15   6       25.09       27.65      3.50 o 
  -8  16   6       10.28        9.35      4.45 o 
  -7  16   6        0.01       -0.61      2.84 o 
  -6  16   6        2.63       -0.24      2.47 o 
  -5  16   6      189.20      201.08      6.00 o 
  -4  16   6       65.31       62.78      2.56 o 
  -3  16   6      253.57      274.53      6.05 o 
  -2  16   6      109.07      102.76      3.22 o 
  -1  16   6       71.05       72.81      2.79 o 
   0  16   6      152.46      149.36      3.15 o 
   1  16   6       15.91       18.25      1.53 o 
   2  16   6      267.07      262.63      4.89 o 
   3  16   6        4.53        4.19      1.86 o 
   4  16   6       54.41       48.94      3.20 o 
   5  16   6       12.81       14.79      3.00 o 
   6  16   6       50.81       61.05      4.40 o 
  -7  17   6       49.86       52.54      5.02 o 
  -6  17   6        5.61        1.33      2.63 o 
  -5  17   6      186.31      186.62      6.08 o 
  -4  17   6       33.16       34.41      2.77 o 
  -3  17   6      144.68      146.13      4.51 o 
  -2  17   6      258.07      253.54      6.12 o 
  -1  17   6      120.87      113.30      3.50 o 
   0  17   6       28.72       28.99      1.70 o 
   1  17   6        1.24       -0.43      1.61 o 
   2  17   6       28.93       34.08      2.54 o 
   3  17   6       46.02       50.17      2.92 o 
   4  17   6       12.28       14.09      2.66 o 
   5  17   6       14.18       20.99      4.29 o 
   6  17   6        0.01       -3.06      3.06 o 
  -7  18   6        0.00       -3.64      3.64 o 
  -6  18   6        6.13        3.36      3.04 o 
  -5  18   6       26.40       21.76      3.22 o 
  -4  18   6       33.46       41.59      2.86 o 
  -3  18   6        5.60        4.50      1.96 o 
  -2  18   6      112.84      101.25      4.02 o 
  -1  18   6       17.60       24.96      2.53 o 
   0  18   6        2.23        2.99      1.72 o 
   1  18   6      198.21      187.25      4.74 o 
   2  18   6      177.93      172.88      4.57 o 
   3  18   6       17.30       25.58      2.93 o 
   4  18   6       14.08       16.47      2.80 o 
   5  18   6       82.32       87.90      5.55 o 
  -6  19   6       11.93        7.37      4.01 o 
  -5  19   6      110.43      104.41      5.77 o 
  -4  19   6        8.51       11.51      2.47 o 
  -3  19   6        9.57        8.28      2.17 o 
  -2  19   6        4.17        8.13      2.19 o 
  -1  19   6        1.03        5.65      2.12 o 
   0  19   6        5.00        2.93      1.66 o 
   1  19   6        7.74       14.63      2.34 o 
   2  19   6       45.67       40.63      3.26 o 
   3  19   6        0.78        0.77      2.29 o 
   4  19   6       95.38       93.57      5.03 o 
   5  19   6      213.18      218.94      7.73 o 
  -5  20   6       21.89       31.82      5.01 o 
  -4  20   6       25.70       21.09      2.83 o 
  -3  20   6        9.52        8.65      3.39 o 
  -2  20   6      163.65      166.16      6.80 o 
  -1  20   6      102.23      106.00      4.74 o 
   0  20   6        3.45        3.44      2.11 o 
   1  20   6        9.39       11.61      2.35 o 
   2  20   6      398.46      416.95      8.23 o 
   3  20   6        3.61        1.21      2.69 o 
   4  20   6        2.74        3.20      2.91 o 
  -4  21   6       97.03      112.64      6.13 o 
  -3  21   6       22.94       22.11      3.10 o 
  -2  21   6       15.69       19.05      3.03 o 
  -1  21   6        2.43        4.71      2.52 o 
   0  21   6       10.64        8.62      3.19 o 
   1  21   6       87.95       92.50      4.87 o 
   2  21   6       48.97       48.69      4.01 o 
   3  21   6      173.99      168.89      7.21 o 
  -3  22   6      329.82      360.06     10.88 o 
  -2  22   6        0.06        2.89      4.78 o 
  -1  22   6       22.59       19.59      3.73 o 
   0  22   6       21.85       23.62      3.78 o 
   1  22   6       42.66       51.69      4.63 o 
   2  22   6       44.86       53.16      4.70 o 
 -10   1   7       34.71       43.74      6.18 o 
  -9   1   7        7.16       12.01      3.36 o 
  -8   1   7        6.17        3.38      1.96 o 
  -7   1   7       28.65       34.95      1.98 o 
  -6   1   7      170.52      169.54      2.65 o 
  -5   1   7       76.26       78.38      1.63 o 
  -4   1   7      191.61      192.34      2.08 o 
  -3   1   7      341.52      377.74      2.60 o 
  -2   1   7        0.34        0.28      0.47 o 
  -1   1   7     1842.06     2043.99     10.44 o 
   0   1   7      498.53      498.75      3.02 o 
   1   1   7        0.79        1.31      0.51 o 
   2   1   7      387.03      364.45      2.48 o 
   3   1   7       97.10       92.41      1.41 o 
   4   1   7     2112.36     2005.25     11.84 o 
   5   1   7      221.90      220.16      3.15 o 
   6   1   7      125.67      119.67      2.94 o 
   7   1   7      170.63      170.71      4.33 o 
   8   1   7       77.47       81.61      4.35 o 
   9   1   7       42.87       50.05      3.94 o 
 -10   2   7      195.08      192.65     10.18 o 
  -9   2   7       38.60       40.55      6.01 o 
  -8   2   7      365.64      342.56      7.03 o 
  -7   2   7       14.59       21.38      1.95 o 
  -6   2   7       88.40       86.85      2.21 o 
  -5   2   7        1.44        3.58      0.81 o 
  -4   2   7        0.97        1.27      0.69 o 
  -3   2   7      194.98      186.92      1.68 o 
  -2   2   7      392.25      386.58      2.51 o 
  -1   2   7      414.42      443.58      2.65 o 
   0   2   7      524.81      570.55      3.57 o 
   1   2   7        1.62        1.80      0.48 o 
   2   2   7      188.48      154.83      1.59 o 
   3   2   7      947.79      914.24      5.41 o 
   4   2   7        6.52        3.20      0.92 o 
   5   2   7        5.39        5.81      1.25 o 
   6   2   7        5.90        1.32      1.47 o 
   7   2   7      223.06      213.34      5.35 o 
   8   2   7       16.35       17.00      2.79 o 
   9   2   7        0.35        0.43      2.63 o 
 -10   3   7       44.75       40.43      4.30 o 
  -9   3   7       24.16       30.58      3.66 o 
  -8   3   7       61.72       48.10      3.15 o 
  -7   3   7      196.78      197.32      3.91 o 
  -6   3   7      167.79      151.07      3.21 o 
  -5   3   7     1320.79     1347.78      8.51 o 
  -4   3   7      311.06      322.87      2.90 o 
  -3   3   7      306.49      299.49      2.49 o 
  -2   3   7       10.72       15.35      0.61 o 
  -1   3   7      272.63      306.30      2.65 o 
   0   3   7      378.51      410.29      2.63 o 
   1   3   7      218.11      239.56      1.77 o 
   2   3   7      103.87      109.84      1.46 o 
   3   3   7      112.70      123.15      1.69 o 
   4   3   7       58.64       56.89      1.56 o 
   5   3   7      291.85      306.10      4.53 o 
   6   3   7        0.68        0.42      1.43 o 
   7   3   7      192.84      182.26      4.67 o 
   8   3   7       15.83       15.94      2.78 o 
   9   3   7       54.80       53.89      4.06 o 
 -10   4   7        0.07       -2.84      2.84 o 
  -9   4   7        0.14        4.03      2.76 o 
  -8   4   7       41.90       35.09      3.27 o 
  -7   4   7        0.64       -0.57      1.34 o 
  -6   4   7      146.14      149.37      2.84 o 
  -5   4   7       59.18       60.68      1.42 o 
  -4   4   7       41.94       57.65      1.14 o 
  -3   4   7       75.35       64.50      1.21 o 
  -2   4   7       31.87       31.21      0.84 o 
  -1   4   7      381.56      410.91      2.88 o 
   0   4   7     1630.55     1726.85      8.64 o 
   1   4   7      769.80      699.17      4.27 o 
   2   4   7     1328.14     1284.17      6.93 o 
   3   4   7      114.87      104.30      1.82 o 
   4   4   7      129.67      129.45      2.22 o 
   5   4   7      400.98      376.94      4.79 o 
   6   4   7       12.94        9.28      1.75 o 
   7   4   7        0.51        2.21      1.87 o 
   8   4   7       77.49       83.83      5.19 o 
   9   4   7        1.17        1.92      2.78 o 
 -10   5   7       25.07       24.36      4.57 o 
  -9   5   7       85.74       93.28      7.85 o 
  -8   5   7       65.22       71.51      4.13 o 
  -7   5   7      474.65      489.58      6.84 o 
  -6   5   7      276.68      270.65      4.06 o 
  -5   5   7      546.37      532.48      4.59 o 
  -4   5   7       15.78       10.30      0.80 o 
  -3   5   7        1.29        2.59      0.66 o 
  -2   5   7      209.02      213.28      2.54 o 
  -1   5   7      366.54      381.44      2.86 o 
   0   5   7       10.66       11.11      0.71 o 
   1   5   7      224.42      270.71      2.21 o 
   2   5   7        0.01       -0.50      0.62 o 
   3   5   7      431.01      460.28      3.80 o 
   4   5   7       91.95       91.91      2.09 o 
   5   5   7      388.88      372.10      6.54 o 
   6   5   7       64.55       60.58      2.71 o 
   7   5   7       15.95       20.14      2.36 o 
   8   5   7        1.98        4.03      2.57 o 
   9   5   7       53.07       56.55      4.11 o 
 -10   6   7        6.38        0.10      3.42 o 
  -9   6   7      102.08       97.64      5.58 o 
  -8   6   7        8.99        4.28      2.66 o 
  -7   6   7        8.02        5.87      1.77 o 
  -6   6   7       29.00       30.31      1.73 o 
  -5   6   7      492.91      476.32      4.47 o 
  -4   6   7       17.50       17.39      1.11 o 
  -3   6   7        0.57        0.73      0.66 o 
  -2   6   7      459.01      451.94      4.08 o 
  -1   6   7       44.82       44.16      1.20 o 
   0   6   7      159.12      158.99      1.98 o 
   1   6   7        0.04        0.45      0.59 o 
   2   6   7      435.25      456.36      3.27 o 
   3   6   7      189.16      170.38      2.06 o 
   4   6   7      196.38      170.58      2.68 o 
   5   6   7        0.59        0.40      1.60 o 
   6   6   7       66.26       56.60      2.80 o 
   7   6   7       20.78       19.05      2.36 o 
   8   6   7        6.84        5.69      2.58 o 
   9   6   7      181.26      201.81      7.35 o 
 -10   7   7        9.34       -1.79      3.57 o 
  -9   7   7        4.59        1.56      3.36 o 
  -8   7   7       85.73       82.65      4.91 o 
  -7   7   7        0.02       -0.57      1.63 o 
  -6   7   7       23.82       23.27      1.61 o 
  -5   7   7      140.60      155.13      2.62 o 
  -4   7   7      387.04      390.60      4.01 o 
  -3   7   7       52.67       59.88      1.66 o 
  -2   7   7      684.55      739.62      6.37 o 
  -1   7   7      248.51      210.17      2.44 o 
   0   7   7      474.46      465.15      4.85 o 
   1   7   7      188.37      210.27      2.00 o 
   2   7   7       21.97       22.16      0.98 o 
   3   7   7       69.11       54.53      1.36 o 
   4   7   7       98.97       79.87      2.09 o 
   5   7   7      194.99      189.26      3.82 o 
   6   7   7      134.95      114.09      3.64 o 
   7   7   7        1.91        0.89      2.06 o 
   8   7   7        0.19        3.29      2.51 o 
   9   7   7       44.10       52.39      4.11 o 
 -10   8   7        5.64       -0.85      3.62 o 
  -9   8   7       25.78       22.03      4.14 o 
  -8   8   7      148.72      162.67      6.22 o 
  -7   8   7       27.65       27.80      2.35 o 
  -6   8   7      108.66      112.87      2.83 o 
  -5   8   7      443.73      429.83      4.99 o 
  -4   8   7      185.79      185.07      3.18 o 
  -3   8   7      178.70      174.31      3.72 o 
  -2   8   7       83.11       76.71      2.25 o 
  -1   8   7        0.01        0.76      0.74 o 
   0   8   7      625.86      614.24      4.83 o 
   1   8   7       22.02       16.83      0.84 o 
   2   8   7     1202.62     1160.76      7.26 o 
   3   8   7      161.38      172.26      2.21 o 
   4   8   7        6.36        3.66      1.10 o 
   5   8   7       95.36       88.96      3.09 o 
   6   8   7      274.33      242.24      5.04 o 
   7   8   7        0.32       -0.41      2.05 o 
   8   8   7       12.98       18.95      3.07 o 
 -10   9   7        0.70       -0.61      4.73 o 
  -9   9   7       20.37       24.66      4.31 o 
  -8   9   7       84.12       80.63      5.59 o 
  -7   9   7      224.64      212.61      4.94 o 
  -6   9   7       15.83       15.29      1.77 o 
  -5   9   7        4.65        2.92      1.18 o 
  -4   9   7       25.61       31.77      2.46 o 
  -3   9   7        5.78        3.48      1.37 o 
  -2   9   7      870.76      868.69      7.81 o 
  -1   9   7       12.11       13.43      1.01 o 
   0   9   7       29.36       30.88      1.10 o 
   1   9   7       14.82       16.49      0.85 o 
   2   9   7      238.86      244.34      2.47 o 
   3   9   7        5.40        9.16      0.98 o 
   4   9   7      265.44      219.50      3.62 o 
   5   9   7      534.62      473.77      6.55 o 
   6   9   7       35.54       25.27      2.35 o 
   7   9   7        7.86       11.92      2.44 o 
   8   9   7       26.65       34.87      3.75 o 
  -9  10   7      127.91      143.54      8.19 o 
  -8  10   7       10.42       16.15      5.35 o 
  -7  10   7       17.02       16.54      1.91 o 
  -6  10   7       37.42       37.97      2.60 o 
  -5  10   7      387.57      397.33      5.67 o 
  -4  10   7       36.17       53.76      2.12 o 
  -3  10   7      160.34      159.24      3.71 o 
  -2  10   7     1152.46     1173.92      9.40 o 
  -1  10   7      108.79      111.43      2.20 o 
   0  10   7      570.23      567.48      4.50 o 
   1  10   7      802.22      748.68      5.41 o 
   2  10   7       84.82       74.20      1.70 o 
   3  10   7        2.43        4.94      0.99 o 
   4  10   7       12.94        7.68      1.41 o 
   5  10   7        3.19        0.87      1.61 o 
   6  10   7      166.90      159.94      5.80 o 
   7  10   7       20.61       15.69      2.90 o 
   8  10   7        4.54        5.44      2.93 o 
  -9  11   7       72.28       74.25      6.04 o 
  -8  11   7      243.88      246.06     14.97 o 
  -7  11   7       19.47       22.90      2.66 o 
  -6  11   7       15.23       18.11      2.18 o 
  -5  11   7       12.30       16.76      1.70 o 
  -4  11   7       51.20       48.03      2.20 o 
  -3  11   7       12.61       18.65      1.88 o 
  -2  11   7      849.02      771.82      8.54 o 
  -1  11   7       54.67       50.05      1.89 o 
   0  11   7      581.31      545.83      4.26 o 
   1  11   7      743.19      713.45      5.36 o 
   2  11   7        1.82        2.12      0.98 o 
   3  11   7      579.43      524.36      4.88 o 
   4  11   7       27.80       26.85      1.83 o 
   5  11   7        6.37        5.93      1.83 o 
   6  11   7       74.44       61.34      3.94 o 
   7  11   7        2.20        2.01      3.41 o 
   8  11   7      194.54      219.46      7.08 o 
  -9  12   7        4.31       -3.41      4.40 o 
  -8  12   7       49.56       46.32      5.13 o 
  -7  12   7        9.31       11.29      2.90 o 
  -6  12   7      621.83      599.27     17.83 o 
  -5  12   7        0.07       -0.04      1.79 o 
  -4  12   7       24.68       26.31      2.81 o 
  -3  12   7       88.90       93.37      2.42 o 
  -2  12   7       87.48       98.71      3.31 o 
  -1  12   7      288.19      279.25      3.64 o 
   0  12   7      171.07      163.09      2.45 o 
   1  12   7      100.03       94.49      1.80 o 
   2  12   7      159.48      163.62      2.63 o 
   3  12   7      218.28      227.48      3.61 o 
   4  12   7        0.03       -1.41      1.41 o 
   5  12   7       15.64       15.66      2.19 o 
   6  12   7        0.48       -0.99      2.11 o 
   7  12   7        0.23        0.24      2.37 o 
  -9  13   7       42.11       48.08      7.25 o 
  -8  13   7        9.78        9.52      3.76 o 
  -7  13   7       30.13       30.45      3.63 o 
  -6  13   7       17.74       17.59      2.75 o 
  -5  13   7      103.08       98.73      3.63 o 
  -4  13   7       23.76       26.61      2.65 o 
  -3  13   7        2.21        0.53      1.28 o 
  -2  13   7       12.48       14.72      1.34 o 
  -1  13   7       64.69       59.00      1.78 o 
   0  13   7      259.09      247.00      3.22 o 
   1  13   7      772.41      784.35      6.80 o 
   2  13   7       32.54       26.10      1.53 o 
   3  13   7      578.06      538.09      6.26 o 
   4  13   7      247.45      244.12      5.33 o 
   5  13   7       52.16       52.88      3.01 o 
   6  13   7        1.99        1.17      2.42 o 
   7  13   7       52.39       54.09      3.74 o 
  -8  14   7      194.40      205.73     19.27 o 
  -7  14   7        2.64        4.82      2.63 o 
  -6  14   7       10.44       12.57      2.71 o 
  -5  14   7      194.22      183.40      5.52 o 
  -4  14   7       61.72       54.19      3.93 o 
  -3  14   7       23.64       21.14      1.88 o 
  -2  14   7        7.49       12.53      1.46 o 
  -1  14   7      230.72      214.32      3.86 o 
   0  14   7       84.42       83.96      2.72 o 
   1  14   7      462.21      431.90      4.86 o 
   2  14   7        1.01        0.04      1.19 o 
   3  14   7        0.00        0.98      1.88 o 
   4  14   7       20.38       20.38      2.68 o 
   5  14   7       39.39       40.27      3.30 o 
   6  14   7        1.69        2.30      2.32 o 
   7  14   7        5.24        5.18      2.78 o 
  -8  15   7        9.34       12.03      5.33 o 
  -7  15   7       51.38       48.19      4.28 o 
  -6  15   7      201.68      194.21      6.07 o 
  -5  15   7      243.74      219.52      6.10 o 
  -4  15   7       12.17       10.63      2.09 o 
  -3  15   7      134.78      129.54      3.84 o 
  -2  15   7       15.22       11.82      1.89 o 
  -1  15   7      124.30      122.29      3.63 o 
   0  15   7        8.34        8.44      2.04 o 
   1  15   7      722.12      658.51     10.34 o 
   2  15   7       84.53       83.04      2.97 o 
   3  15   7      246.95      239.72      6.11 o 
   4  15   7       44.62       41.09      3.20 o 
   5  15   7        5.89        2.71      2.33 o 
   6  15   7       24.01       19.31      3.73 o 
  -7  16   7      116.34      124.75      6.31 o 
  -6  16   7       62.14       68.01      4.30 o 
  -5  16   7        0.00       -1.04      2.24 o 
  -4  16   7        8.02        7.83      2.13 o 
  -3  16   7       32.04       34.30      2.95 o 
  -2  16   7      269.73      246.00      5.19 o 
  -1  16   7        7.01        5.52      1.59 o 
   0  16   7       21.66       19.71      1.97 o 
   1  16   7       38.69       48.56      2.18 o 
   2  16   7      125.38      109.23      4.83 o 
   3  16   7       28.89       27.39      2.64 o 
   4  16   7       18.26       21.12      2.86 o 
   5  16   7      130.87      126.04      5.17 o 
   6  16   7      171.54      202.36     31.07 o 
  -7  17   7       29.70       37.13      5.43 o 
  -6  17   7       82.11       75.24      5.00 o 
  -5  17   7        0.84        2.87      2.57 o 
  -4  17   7       40.93       35.66      3.45 o 
  -3  17   7      188.35      170.09      6.02 o 
  -2  17   7      111.13       97.54      4.17 o 
  -1  17   7        0.07       -0.01      1.86 o 
   0  17   7       12.46        8.80      1.80 o 
   1  17   7      129.23      116.29      3.32 o 
   2  17   7      118.65      113.60      4.15 o 
   3  17   7      107.14      108.90      4.32 o 
   4  17   7       35.77       52.09      3.46 o 
   5  17   7      583.59      629.02     13.10 o 
  -6  18   7       38.30       39.97      5.28 o 
  -5  18   7       22.25       27.60      3.69 o 
  -4  18   7      226.28      223.32      5.93 o 
  -3  18   7        6.62        4.75      2.07 o 
  -2  18   7      240.05      244.61      5.57 o 
  -1  18   7       66.86       80.40      3.62 o 
   0  18   7        6.48        7.20      1.98 o 
   1  18   7        0.37        0.22      1.62 o 
   2  18   7      102.64       99.32      4.18 o 
   3  18   7        5.72        6.16      2.29 o 
   4  18   7      308.71      333.72      7.59 o 
   5  18   7       56.13       59.09      4.92 o 
  -6  19   7        1.22        3.32      4.17 o 
  -5  19   7       84.15       81.23      5.22 o 
  -4  19   7       73.14       63.56      4.61 o 
  -3  19   7      106.33       93.98      4.07 o 
  -2  19   7       51.94       54.91      3.67 o 
  -1  19   7        3.44        5.12      2.05 o 
   0  19   7      126.95      126.52      4.59 o 
   1  19   7       16.63       22.70      2.78 o 
   2  19   7      136.88      121.99      5.63 o 
   3  19   7        2.80        0.35      2.43 o 
   4  19   7        0.54        3.03      2.74 o 
  -5  20   7       29.14       21.68      4.86 o 
  -4  20   7       12.32       14.48      3.24 o 
  -3  20   7       58.17       61.65      3.83 o 
  -2  20   7       14.19       17.25      2.84 o 
  -1  20   7       10.16       11.77      2.48 o 
   0  20   7       45.94       51.64      4.94 o 
   1  20   7      322.38      321.43      7.16 o 
   2  20   7        0.04        3.28      2.69 o 
   3  20   7      139.01      148.39     10.94 o 
  -4  21   7      316.58      299.28     13.45 o 
  -3  21   7        0.19        1.36      3.14 o 
  -2  21   7        0.83       -1.52      2.55 o 
  -1  21   7       12.74       18.83      2.99 o 
   0  21   7       86.79       96.37      5.86 o 
   1  21   7       31.03       28.03      3.67 o 
   2  21   7        3.46       -0.28      3.05 o 
  -2  22   7       22.24       20.77      4.11 o 
  -1  22   7        2.19        7.82      3.18 o 
   0  22   7       10.90        6.88      3.35 o 
   1  22   7       29.69       29.75      7.14 o 
 -10   0   8      131.67      148.95     13.68 o 
  -9   0   8       29.55       19.03      6.54 o 
  -8   0   8       70.81       56.56      4.80 o 
  -7   0   8      159.68      188.09      5.81 o 
  -6   0   8       33.69       32.46      2.41 o 
  -5   0   8       13.06       11.47      1.39 o 
  -4   0   8      152.69      131.72      2.75 o 
  -3   0   8     1910.90     1939.60     16.18 o 
  -2   0   8      985.31     1060.51     10.16 o 
  -1   0   8      950.65     1063.34      8.38 o 
   0   0   8      644.81      640.31      5.84 o 
   1   0   8      496.16      452.38      4.32 o 
   2   0   8      418.21      390.01      3.87 o 
   3   0   8      341.77      322.44      4.00 o 
   4   0   8     1547.86     1520.72     16.44 o 
   5   0   8      168.87      161.71      4.34 o 
   6   0   8      462.74      466.38      8.15 o 
   7   0   8      134.94      137.51      6.44 o 
   8   0   8        5.10        1.37      5.02 o 
   9   0   8       63.34       66.02      6.14 o 
 -10   1   8      383.96      467.95     21.85 o 
  -9   1   8        1.84        1.66      4.61 o 
  -8   1   8       83.30       88.79      4.78 o 
  -7   1   8      187.06      186.01      3.85 o 
  -6   1   8        0.18        0.28      1.02 o 
  -5   1   8       68.76       72.87      1.59 o 
  -4   1   8      408.35      390.55      3.03 o 
  -3   1   8     1231.04     1224.09      6.98 o 
  -2   1   8     1359.81     1382.40      7.85 o 
  -1   1   8      503.75      480.84      2.94 o 
   0   1   8      141.25      174.14      1.57 o 
   1   1   8       71.85       61.73      1.16 o 
   2   1   8      157.11      149.86      1.69 o 
   3   1   8      236.01      233.43      2.62 o 
   4   1   8      105.52      102.90      2.31 o 
   5   1   8     1095.56     1041.92      8.89 o 
   6   1   8       81.76       76.51      2.62 o 
   7   1   8        3.88        0.81      1.84 o 
   8   1   8       18.95       16.16      2.92 o 
   9   1   8        4.34        7.57      2.86 o 
 -10   2   8        1.90        3.73      4.52 o 
  -9   2   8       78.06       84.67      7.04 o 
  -8   2   8       67.80       82.54      5.28 o 
  -7   2   8        1.17        0.37      1.46 o 
  -6   2   8        0.80        0.06      1.15 o 
  -5   2   8      836.05      832.80      6.11 o 
  -4   2   8       68.64       69.71      1.38 o 
  -3   2   8        2.22        1.20      0.55 o 
  -2   2   8      470.09      499.50      3.12 o 
  -1   2   8      358.69      355.02      2.34 o 
   0   2   8       57.40       48.79      1.00 o 
   1   2   8       28.12       15.00      0.72 o 
   2   2   8      189.91      192.24      1.98 o 
   3   2   8      143.07      133.99      2.06 o 
   4   2   8      721.37      695.89      6.67 o 
   5   2   8      292.90      297.84      4.01 o 
   6   2   8        2.63        2.36      1.47 o 
   7   2   8       39.45       26.65      2.59 o 
   8   2   8       18.03       19.91      3.77 o 
   9   2   8        3.21        4.71      2.80 o 
 -10   3   8      397.00      424.17     20.37 o 
  -9   3   8        0.18       -1.76      6.09 o 
  -8   3   8      177.40      169.39      5.95 o 
  -7   3   8        3.14        4.43      1.65 o 
  -6   3   8        1.01        2.19      1.21 o 
  -5   3   8      122.10      108.00      2.03 o 
  -4   3   8       20.97       21.04      0.89 o 
  -3   3   8      393.95      355.01      2.90 o 
  -2   3   8      225.36      260.85      2.33 o 
  -1   3   8       18.75       17.14      0.69 o 
   0   3   8       56.05       52.32      0.98 o 
   1   3   8      104.68      110.57      1.64 o 
   2   3   8      495.61      482.20      3.35 o 
   3   3   8      285.67      297.85      3.09 o 
   4   3   8        4.32        5.61      1.15 o 
   5   3   8       15.02        8.75      1.39 o 
   6   3   8        2.95        3.74      1.50 o 
   7   3   8       60.71       63.98      3.12 o 
   8   3   8       17.93       21.98      3.10 o 
   9   3   8       31.07       28.31      3.53 o 
 -10   4   8      163.57      174.89     20.22 o 
  -9   4   8      633.44      605.95     14.29 o 
  -8   4   8       38.63       29.59      3.41 o 
  -7   4   8      314.40      309.19      5.53 o 
  -6   4   8       22.01       20.58      1.56 o 
  -5   4   8        2.73        7.62      0.96 o 
  -4   4   8        3.81        5.70      0.93 o 
  -3   4   8      285.51      292.11      2.74 o 
  -2   4   8      138.43      136.15      1.67 o 
  -1   4   8       43.83       60.68      1.16 o 
   0   4   8       34.97       38.44      0.88 o 
   1   4   8       99.71      104.52      1.44 o 
   2   4   8        0.03        0.00      0.66 o 
   3   4   8     1218.95     1173.72      8.31 o 
   4   4   8      116.48      105.41      2.53 o 
   5   4   8       80.99       72.77      2.54 o 
   6   4   8       14.79       19.23      2.05 o 
   7   4   8        5.00        4.52      2.08 o 
   8   4   8       30.38       33.43      3.42 o 
   9   4   8       24.07       35.03      6.01 o 
 -10   5   8      109.99      101.15      8.38 o 
  -9   5   8       29.82       30.20      4.94 o 
  -8   5   8        7.33       11.39      2.90 o 
  -7   5   8       26.04       23.42      2.25 o 
  -6   5   8       10.67       10.60      1.77 o 
  -5   5   8      258.07      256.88      3.55 o 
  -4   5   8      476.83      446.58      4.37 o 
  -3   5   8       89.32      104.38      1.78 o 
  -2   5   8      192.94      203.79      2.29 o 
  -1   5   8       30.70       32.52      1.05 o 
   0   5   8       16.58       14.25      0.73 o 
   1   5   8      841.95      861.05      5.29 o 
   2   5   8       13.02       10.71      0.93 o 
   3   5   8      110.22      111.68      1.93 o 
   4   5   8       66.77       66.71      2.18 o 
   5   5   8        5.53        4.66      1.56 o 
   6   5   8       17.84       20.63      2.13 o 
   7   5   8        0.25        0.12      2.12 o 
   8   5   8      209.10      235.73      6.91 o 
 -10   6   8       51.98       59.42      9.38 o 
  -9   6   8       56.64       50.88      4.44 o 
  -8   6   8       41.28       40.56      3.78 o 
  -7   6   8       16.12       12.79      1.94 o 
  -6   6   8       17.59       16.99      1.65 o 
  -5   6   8        5.85        7.15      1.20 o 
  -4   6   8      797.41      805.19      7.06 o 
  -3   6   8      175.80      181.67      2.74 o 
  -2   6   8        2.12        3.20      0.86 o 
  -1   6   8       46.54       40.82      1.04 o 
   0   6   8       95.81       99.38      1.54 o 
   1   6   8      462.78      454.15      3.37 o 
   2   6   8      876.17      856.55      5.78 o 
   3   6   8      241.04      234.22      2.66 o 
   4   6   8       38.23       34.58      1.79 o 
   5   6   8        2.65        2.22      1.55 o 
   6   6   8       11.78       11.06      1.99 o 
   7   6   8       55.97       66.01      3.62 o 
   8   6   8       11.80       12.60      2.92 o 
 -10   7   8      115.78      102.88      8.83 o 
  -9   7   8        0.56        0.22      2.90 o 
  -8   7   8       24.64       32.31      3.51 o 
  -7   7   8       84.77       76.29      3.46 o 
  -6   7   8        3.31        5.31      1.83 o 
  -5   7   8      141.46      118.28      3.41 o 
  -4   7   8      329.68      321.61      4.77 o 
  -3   7   8      138.98      119.93      2.53 o 
  -2   7   8       80.85       89.16      2.24 o 
  -1   7   8      175.61      201.39      2.43 o 
   0   7   8      544.74      576.12      4.64 o 
   1   7   8       47.72       39.34      0.98 o 
   2   7   8      476.52      459.09      3.79 o 
   3   7   8       21.00       22.93      1.24 o 
   4   7   8        6.09        0.76      1.28 o 
   5   7   8      116.50       88.32      2.99 o 
   6   7   8       25.25       31.18      2.54 o 
   7   7   8       34.22       38.31      3.07 o 
   8   7   8      166.25      193.47      6.30 o 
 -10   8   8       21.10       19.65      8.92 o 
  -9   8   8       13.99       16.73      3.93 o 
  -8   8   8        7.68        5.27      2.83 o 
  -7   8   8       57.50       63.20      3.08 o 
  -6   8   8       42.60       42.95      2.81 o 
  -5   8   8       14.27       16.55      1.59 o 
  -4   8   8      245.96      253.15      4.75 o 
  -3   8   8       57.04       54.94      2.23 o 
  -2   8   8      453.30      449.94      5.08 o 
  -1   8   8      444.27      424.47      4.79 o 
   0   8   8      317.42      330.36      2.99 o 
   1   8   8      103.13       78.98      1.42 o 
   2   8   8      964.81      836.64      5.92 o 
   3   8   8       35.23       26.76      1.30 o 
   4   8   8      681.00      624.21      6.70 o 
   5   8   8       41.70       45.48      2.47 o 
   6   8   8       40.32       29.24      2.52 o 
   7   8   8       24.37       36.46      2.99 o 
   8   8   8       29.30       40.30      3.63 o 
  -9   9   8        4.55        4.82      4.15 o 
  -8   9   8        2.96        3.71      2.81 o 
  -7   9   8       25.26       26.37      3.19 o 
  -6   9   8      276.23      285.57      8.01 o 
  -5   9   8      367.85      354.58      5.47 o 
  -4   9   8      115.10      118.37      3.69 o 
  -3   9   8      145.10      148.30      3.75 o 
  -2   9   8      291.50      264.80      4.20 o 
  -1   9   8     1291.29     1282.62      9.59 o 
   0   9   8        0.00       -0.38      0.69 o 
   1   9   8      141.03      140.89      2.22 o 
   2   9   8      116.43      105.12      2.00 o 
   3   9   8        2.92        3.98      1.24 o 
   4   9   8       20.32       25.06      1.84 o 
   5   9   8        0.25        2.05      1.84 o 
   6   9   8       24.20       26.46      2.98 o 
   7   9   8       18.03       20.98      2.64 o 
   8   9   8       51.19       60.68      4.17 o 
  -9  10   8        4.09       -3.13      3.24 o 
  -8  10   8       79.48       82.86      5.77 o 
  -7  10   8      288.27      270.48      7.56 o 
  -6  10   8       86.87       81.93      3.89 o 
  -5  10   8       21.84       28.44      2.60 o 
  -4  10   8      112.74       95.87      3.43 o 
  -3  10   8       13.75       16.44      1.93 o 
  -2  10   8       72.08       59.13      2.55 o 
  -1  10   8       77.64       83.44      2.22 o 
   0  10   8      583.17      589.11      4.67 o 
   1  10   8        5.29        9.57      0.89 o 
   2  10   8       37.39       34.75      1.52 o 
   3  10   8       10.69        3.58      1.27 o 
   4  10   8       26.41       25.37      1.88 o 
   5  10   8      106.77      104.26      3.84 o 
   6  10   8       21.99       22.11      2.76 o 
   7  10   8        9.43        8.78      2.63 o 
   8  10   8      133.18      145.42      6.22 o 
  -9  11   8       62.06       65.95      8.32 o 
  -8  11   8      282.43      252.36      8.92 o 
  -7  11   8        2.54        1.93      4.52 o 
  -6  11   8       69.88       63.44      3.67 o 
  -5  11   8      308.10      293.16      5.62 o 
  -4  11   8       73.83       78.13      3.42 o 
  -3  11   8       12.33       12.80      2.15 o 
  -2  11   8       80.05       76.35      3.03 o 
  -1  11   8       19.00       18.93      1.51 o 
   0  11   8      149.60      155.51      2.23 o 
   1  11   8      701.96      708.11      6.20 o 
   2  11   8        0.05       -0.88      1.25 o 
   3  11   8      364.14      331.11      4.45 o 
   4  11   8       24.29       27.10      2.46 o 
   5  11   8      102.99       99.05      4.35 o 
   6  11   8        3.30        6.54      2.38 o 
   7  11   8        0.56       -0.70      2.33 o 
  -9  12   8       12.73        0.85     10.70 o 
  -8  12   8      177.71      189.68      8.03 o 
  -7  12   8       20.12       22.40      3.83 o 
  -6  12   8        9.93       11.75      2.70 o 
  -5  12   8       77.30       74.32      4.00 o 
  -4  12   8      118.64      105.20      3.31 o 
  -3  12   8      121.99      127.35      4.47 o 
  -2  12   8      556.80      525.40      6.88 o 
  -1  12   8        7.07        5.40      1.56 o 
   0  12   8       89.12       88.11      1.91 o 
   1  12   8      598.72      560.29      6.00 o 
   2  12   8      490.87      469.46      5.28 o 
   3  12   8       51.12       50.41      2.30 o 
   4  12   8       88.59       81.51      3.55 o 
   5  12   8       81.81       93.37      4.79 o 
   6  12   8       21.77       20.27      2.73 o 
   7  12   8      102.45      117.56      4.99 o 
  -8  13   8       40.63       31.49      4.44 o 
  -7  13   8        1.73        1.37      3.01 o 
  -6  13   8       67.43       64.04      3.92 o 
  -5  13   8      112.89      105.97      3.96 o 
  -4  13   8        2.19        1.89      1.61 o 
  -3  13   8      573.16      555.12      7.87 o 
  -2  13   8      162.48      184.79      4.67 o 
  -1  13   8      308.87      298.84      4.76 o 
   0  13   8       83.97       78.06      1.96 o 
   1  13   8      400.39      381.66      5.26 o 
   2  13   8        1.06        2.76      1.33 o 
   3  13   8       33.58       35.07      2.93 o 
   4  13   8      159.20      145.26      4.80 o 
   5  13   8       13.13       14.87      2.69 o 
   6  13   8       23.41       18.90      3.20 o 
   7  13   8        2.76        3.74      2.94 o 
  -8  14   8        3.99        5.45      4.82 o 
  -7  14   8        2.83       -0.38      2.84 o 
  -6  14   8      110.67      111.84      6.80 o 
  -5  14   8        5.55        6.78      2.38 o 
  -4  14   8       60.88       64.39      3.40 o 
  -3  14   8      196.73      187.58      3.91 o 
  -2  14   8      326.47      308.72      5.24 o 
  -1  14   8        1.63        1.10      1.58 o 
   0  14   8       85.60       86.20      2.65 o 
   1  14   8       49.35       53.45      3.44 o 
   2  14   8       99.02       99.36      3.01 o 
   3  14   8       82.12       81.01      3.60 o 
   4  14   8        5.37        4.11      2.39 o 
   5  14   8        4.36        1.61      2.36 o 
   6  14   8        1.72       -0.53      2.61 o 
  -7  15   8        2.43        1.79      3.24 o 
  -6  15   8        0.24       -2.02      2.85 o 
  -5  15   8       55.28       49.76      5.40 o 
  -4  15   8       50.43       42.19      4.85 o 
  -3  15   8      344.48      337.65      5.64 o 
  -2  15   8        9.58        7.65      1.78 o 
  -1  15   8       43.16       32.63      2.23 o 
   0  15   8        9.19        6.56      1.65 o 
   1  15   8      330.19      337.37      5.79 o 
   2  15   8        5.46        4.45      1.63 o 
   3  15   8       34.10       38.96      2.90 o 
   4  15   8       58.69       73.70      3.96 o 
   5  15   8      154.42      186.38      9.05 o 
   6  15   8        8.33       12.17      3.36 o 
  -7  16   8       69.13       67.58      7.78 o 
  -6  16   8      305.49      292.64      8.21 o 
  -5  16   8      110.30      100.09      5.18 o 
  -4  16   8        0.57       -0.84      2.49 o 
  -3  16   8      324.39      332.21      5.77 o 
  -2  16   8       20.22       21.36      2.68 o 
  -1  16   8        2.81        2.73      1.87 o 
   0  16   8       44.31       42.78      2.83 o 
   1  16   8       61.21       62.01      2.94 o 
   2  16   8       32.71       49.93      4.89 o 
   3  16   8       29.56       33.34      2.85 o 
   4  16   8       19.01       18.26      3.41 o 
   5  16   8       50.93       62.25      3.98 o 
  -6  17   8      193.77      189.29      7.07 o 
  -5  17   8      183.24      180.32      6.73 o 
  -4  17   8      278.14      273.83      7.47 o 
  -3  17   8        8.23        7.57      1.91 o 
  -2  17   8       36.77       35.86      3.25 o 
  -1  17   8        1.10       -1.83      1.83 o 
   0  17   8       21.27       25.81      2.56 o 
   1  17   8      135.43      133.17      5.59 o 
   2  17   8      195.97      184.64      4.96 o 
   3  17   8       11.91       10.36      2.59 o 
   4  17   8        2.13        6.00      2.55 o 
   5  17   8        9.52       12.95      4.46 o 
  -6  18   8       26.68       45.92      5.66 o 
  -5  18   8        5.12        7.92      5.21 o 
  -4  18   8        2.22        2.06      2.72 o 
  -3  18   8        2.17        0.29      2.46 o 
  -2  18   8        7.92        9.56      2.33 o 
  -1  18   8       33.21       42.08      2.93 o 
   0  18   8       12.47       15.43      2.50 o 
   1  18   8       17.47       23.14      2.65 o 
   2  18   8       11.75       11.02      2.43 o 
   3  18   8      368.91      371.48      7.28 o 
   4  18   8       26.73       28.85      3.92 o 
  -5  19   8        3.45       -4.04      9.37 o 
  -4  19   8       17.78       16.40      3.64 o 
  -3  19   8      115.09      117.86      4.39 o 
  -2  19   8       17.56       20.26      3.30 o 
  -1  19   8       34.22       30.59      2.83 o 
   0  19   8        2.40        1.79      2.12 o 
   1  19   8      247.99      252.45      5.80 o 
   2  19   8       12.46        0.66      2.62 o 
   3  19   8        6.58        5.82      2.75 o 
   4  19   8       12.52       16.05      8.32 o 
  -4  20   8       17.90       19.32      5.68 o 
  -3  20   8        0.06       -2.10      2.96 o 
  -2  20   8       30.77       41.49      3.68 o 
  -1  20   8      188.05      194.21      5.82 o 
   0  20   8       48.48       56.53      6.11 o 
   1  20   8      165.03      155.84      5.41 o 
   2  20   8       75.37       73.92      5.49 o 
   3  20   8       54.97       70.48      5.32 o 
  -3  21   8      179.41      212.36     11.25 o 
  -2  21   8        0.19       -2.44      2.68 o 
  -1  21   8      216.45      219.99      8.23 o 
   0  21   8       19.33       11.29      3.37 o 
   1  21   8       22.46       32.21      4.09 o 
 -10   1   9        2.85        3.67      6.39 o 
  -9   1   9       33.20       28.25      4.94 o 
  -8   1   9       19.02       20.92      4.04 o 
  -7   1   9      342.63      344.12      5.73 o 
  -6   1   9       20.74       18.65      1.61 o 
  -5   1   9       56.27       53.41      1.60 o 
  -4   1   9        0.04       -0.13      0.68 o 
  -3   1   9      322.36      355.95      2.81 o 
  -2   1   9       89.89       85.03      1.32 o 
  -1   1   9        0.01        1.09      0.54 o 
   0   1   9        0.79        0.47      0.60 o 
   1   1   9      246.52      226.43      2.19 o 
   2   1   9        8.20        7.70      0.93 o 
   3   1   9      196.78      198.18      2.80 o 
   4   1   9      239.94      231.46      3.41 o 
   5   1   9      267.86      260.65      3.86 o 
   6   1   9       26.06       24.46      2.01 o 
   7   1   9       43.42       40.03      3.12 o 
   8   1   9        0.04        0.55      2.60 o 
 -10   2   9        0.00       -1.78      4.10 o 
  -9   2   9        2.02        9.61      4.10 o 
  -8   2   9      124.24      137.15      6.11 o 
  -7   2   9       40.78       34.02      2.70 o 
  -6   2   9       86.57       89.03      2.47 o 
  -5   2   9      660.64      684.48      6.67 o 
  -4   2   9       11.67       14.04      1.00 o 
  -3   2   9      677.90      672.16      4.95 o 
  -2   2   9        0.54        1.31      0.62 o 
  -1   2   9       92.95      107.36      1.44 o 
   0   2   9      174.60      173.22      1.87 o 
   1   2   9      269.55      245.41      2.19 o 
   2   2   9      562.32      559.91      4.42 o 
   3   2   9      172.14      161.00      2.50 o 
   4   2   9       34.93       35.06      1.72 o 
   5   2   9        4.90        5.86      1.39 o 
   6   2   9        9.76       10.13      1.76 o 
   7   2   9        0.01       -1.96      2.12 o 
   8   2   9        1.26       -2.08      2.45 o 
 -10   3   9      251.17      279.45     12.08 o 
  -9   3   9        5.83       13.97      4.19 o 
  -8   3   9        4.85        2.77      2.78 o 
  -7   3   9        6.06        5.99      1.98 o 
  -6   3   9        2.43        4.26      1.29 o 
  -5   3   9       65.30       63.98      1.70 o 
  -4   3   9      119.22      118.77      2.12 o 
  -3   3   9       10.48       16.13      1.04 o 
  -2   3   9       35.96       40.22      1.01 o 
  -1   3   9       14.13       16.40      0.82 o 
   0   3   9       11.27        8.59      0.73 o 
   1   3   9      162.74      166.49      2.04 o 
   2   3   9     1455.22     1324.33      8.31 o 
   3   3   9       35.27       36.91      1.55 o 
   4   3   9        5.27        2.97      1.22 o 
   5   3   9        0.30       -1.26      1.26 o 
   6   3   9       15.26       14.69      1.99 o 
   7   3   9       58.58       63.84      3.59 o 
   8   3   9        3.74       -0.15      2.54 o 
 -10   4   9       95.41       97.08      8.32 o 
  -9   4   9       24.93       34.55      5.21 o 
  -8   4   9        0.75       -1.58      2.70 o 
  -7   4   9       30.69       30.52      2.31 o 
  -6   4   9        0.11        0.07      1.22 o 
  -5   4   9      310.56      301.62      4.30 o 
  -4   4   9      142.17      155.89      2.85 o 
  -3   4   9      783.62      787.72      6.52 o 
  -2   4   9       56.48       48.29      1.29 o 
  -1   4   9       49.36       46.64      1.20 o 
   0   4   9      195.28      215.02      2.42 o 
   1   4   9      113.76      135.52      1.82 o 
   2   4   9       89.41       98.11      1.68 o 
   3   4   9      347.39      361.79      3.88 o 
   4   4   9       13.16       11.41      1.43 o 
   5   4   9        2.58        2.13      1.41 o 
   6   4   9      155.63      160.15      4.03 o 
   7   4   9       13.85       11.79      2.32 o 
   8   4   9      211.40      243.39      6.74 o 
 -10   5   9        3.61       13.97      7.14 o 
  -9   5   9        0.16        1.46      4.61 o 
  -8   5   9       34.69       35.30      6.05 o 
  -7   5   9      206.62      204.91      4.78 o 
  -6   5   9        1.68        0.45      1.63 o 
  -5   5   9        0.14       -0.32      1.13 o 
  -4   5   9      119.49      107.12      2.50 o 
  -3   5   9       77.49       82.32      2.15 o 
  -2   5   9       40.09       35.99      1.53 o 
  -1   5   9       85.62       78.82      1.67 o 
   0   5   9      403.57      391.95      3.44 o 
   1   5   9      509.94      522.01      3.95 o 
   2   5   9        3.70        5.11      0.96 o 
   3   5   9       34.01       29.01      1.41 o 
   4   5   9        1.39        0.25      1.23 o 
   5   5   9       37.07       37.60      2.17 o 
   6   5   9       57.81       53.21      2.85 o 
   7   5   9      104.66      102.41      4.07 o 
   8   5   9       44.51       56.84      4.22 o 
  -9   6   9       18.18       24.77      4.16 o 
  -8   6   9       27.84       29.72      3.84 o 
  -7   6   9       32.25       34.56      2.97 o 
  -6   6   9      210.38      196.85      4.96 o 
  -5   6   9       20.98       19.76      1.60 o 
  -4   6   9        1.48        1.18      1.07 o 
  -3   6   9       10.81        5.81      1.27 o 
  -2   6   9     1466.98     1471.43     11.67 o 
  -1   6   9     1100.10     1104.32      8.30 o 
   0   6   9     2126.74     2088.50     13.03 o 
   1   6   9       29.33       34.69      1.12 o 
   2   6   9       16.71       28.53      1.34 o 
   3   6   9     1333.28     1205.19      9.25 o 
   4   6   9      370.47      354.03      4.78 o 
   5   6   9       38.98       37.26      2.25 o 
   6   6   9       69.01       68.42      3.26 o 
   7   6   9       18.53       20.46      2.55 o 
   8   6   9       50.97       53.74      3.95 o 
  -9   7   9       10.98       11.03      3.76 o 
  -8   7   9       89.77       93.14      5.77 o 
  -7   7   9       38.55       28.28      4.63 o 
  -6   7   9      589.07      574.76      9.66 o 
  -5   7   9       14.08       17.75      1.57 o 
  -4   7   9      832.41      769.62     10.58 o 
  -3   7   9       45.60       41.51      2.37 o 
  -2   7   9        8.05        9.15      1.44 o 
  -1   7   9      142.86      134.03      2.36 o 
   0   7   9        0.35        1.29      0.71 o 
   1   7   9      706.56      683.05      6.06 o 
   2   7   9        0.08       -0.69      0.97 o 
   3   7   9      196.62      166.71      2.64 o 
   4   7   9        7.54        4.08      1.44 o 
   5   7   9       37.75       38.56      2.56 o 
   6   7   9       10.93        8.64      2.17 o 
   7   7   9        0.00        3.04      2.28 o 
   8   7   9       57.57       71.49      4.41 o 
  -9   8   9       39.34       31.41      5.42 o 
  -8   8   9        6.47        0.36      2.84 o 
  -7   8   9       94.06      104.26     11.12 o 
  -6   8   9        6.31        9.76      2.22 o 
  -5   8   9       48.44       44.50      2.12 o 
  -4   8   9        7.29        8.48      1.94 o 
  -3   8   9      734.26      707.55      8.88 o 
  -2   8   9       52.39       64.18      2.46 o 
  -1   8   9      284.03      249.07      3.47 o 
   0   8   9      123.91      118.95      2.14 o 
   1   8   9      152.33      152.04      2.29 o 
   2   8   9        3.19        5.83      1.07 o 
   3   8   9        1.75       -0.17      1.18 o 
   4   8   9      129.51      123.87      3.23 o 
   5   8   9        6.86        3.00      1.88 o 
   6   8   9        7.64        0.13      2.17 o 
   7   8   9       62.75       78.77      5.61 o 
  -9   9   9       71.07       93.36      7.57 o 
  -8   9   9       26.75       22.31      3.64 o 
  -7   9   9       46.50       47.56      4.32 o 
  -6   9   9      170.00      163.72      6.41 o 
  -5   9   9       12.51       12.87      1.60 o 
  -4   9   9       69.84       60.56      3.12 o 
  -3   9   9        1.71        4.49      1.72 o 
  -2   9   9      476.55      482.21      6.23 o 
  -1   9   9      151.90      136.64      2.75 o 
   0   9   9      407.24      378.78      4.14 o 
   1   9   9       88.47       85.65      1.92 o 
   2   9   9       55.14       50.40      1.72 o 
   3   9   9      421.80      389.27      5.32 o 
   4   9   9        4.02        1.76      1.75 o 
   5   9   9      100.11       75.20      3.63 o 
   6   9   9        9.30        8.02      2.40 o 
   7   9   9       63.39       81.18      4.30 o 
  -9  10   9       60.90       69.27     11.00 o 
  -8  10   9       27.99       28.38      4.67 o 
  -7  10   9        0.21        4.84      2.78 o 
  -6  10   9       90.93       95.38      4.58 o 
  -5  10   9       12.89       11.58      1.71 o 
  -4  10   9      146.26      144.19      4.31 o 
  -3  10   9        7.37        8.11      2.06 o 
  -2  10   9      416.57      377.97      5.48 o 
  -1  10   9      543.96      497.03      5.78 o 
   0  10   9        0.58       -0.53      1.00 o 
   1  10   9       12.15       18.18      1.29 o 
   2  10   9       69.87       75.62      2.07 o 
   3  10   9      110.39       91.42      2.67 o 
   4  10   9        2.22        1.67      2.02 o 
   5  10   9       15.62       14.73      2.87 o 
   6  10   9       50.79       58.43      4.98 o 
   7  10   9       64.02       61.63      4.00 o 
  -9  11   9      285.74      293.14     19.03 o 
  -8  11   9        9.45        8.49      5.80 o 
  -7  11   9       50.13       44.18      4.95 o 
  -6  11   9        2.05        0.01      2.31 o 
  -5  11   9      152.31      157.55      5.29 o 
  -4  11   9       42.42       48.41      3.25 o 
  -3  11   9       76.31       80.18      3.83 o 
  -2  11   9       97.11       86.42      4.63 o 
  -1  11   9       24.52       27.01      1.85 o 
   0  11   9       28.45       29.85      1.62 o 
   1  11   9      409.77      389.04      5.26 o 
   2  11   9        0.15        0.53      1.05 o 
   3  11   9        8.81        9.69      1.98 o 
   4  11   9       21.52       20.58      2.80 o 
   5  11   9      131.00      146.24      5.58 o 
   6  11   9        4.49       10.86      2.94 o 
   7  11   9        1.25        1.10      2.94 o 
  -8  12   9       15.95       13.51      4.28 o 
  -7  12   9       56.69       59.12      5.61 o 
  -6  12   9      216.46      207.18      6.79 o 
  -5  12   9       33.49       34.08      2.52 o 
  -4  12   9       94.34       97.56      4.25 o 
  -3  12   9       60.82       60.01      3.89 o 
  -2  12   9       29.98       21.55      2.69 o 
  -1  12   9        6.86        8.12      1.90 o 
   0  12   9        0.12        0.25      1.33 o 
   1  12   9      238.67      229.36      3.67 o 
   2  12   9        0.08        0.88      1.17 o 
   3  12   9       90.96       86.93      3.85 o 
   4  12   9        1.91        1.43      2.12 o 
   5  12   9        3.36        6.26      2.83 o 
   6  12   9        1.81        0.11      2.68 o 
  -8  13   9       35.27       41.03      9.51 o 
  -7  13   9       60.16       63.02      5.13 o 
  -6  13   9       86.44       85.80      8.66 o 
  -5  13   9       83.37       86.28      3.90 o 
  -4  13   9        4.76        5.03      2.01 o 
  -3  13   9       31.93       25.64      3.15 o 
  -2  13   9      146.51      157.33      5.12 o 
  -1  13   9       41.98       42.49      2.08 o 
   0  13   9       53.76       47.85      2.43 o 
   1  13   9       47.20       56.23      2.59 o 
   2  13   9       40.20       46.83      2.18 o 
   3  13   9        7.96        8.24      2.10 o 
   4  13   9       69.40       59.65      3.91 o 
   5  13   9       23.52       27.57      3.02 o 
   6  13   9       18.29       20.24      3.40 o 
  -7  14   9        4.68       -3.56      3.56 o 
  -6  14   9       93.17       92.56      5.50 o 
  -5  14   9      356.52      357.48      8.20 o 
  -4  14   9        0.51        1.25      1.94 o 
  -3  14   9       25.97       21.27      2.21 o 
  -2  14   9      216.78      194.74      4.40 o 
  -1  14   9      241.62      233.84      4.73 o 
   0  14   9       73.21       72.33      3.07 o 
   1  14   9       36.83       47.73      4.03 o 
   2  14   9      415.19      419.53      6.30 o 
   3  14   9        1.82        2.90      2.04 o 
   4  14   9       41.99       50.66      3.92 o 
   5  14   9        9.58        8.08      2.60 o 
   6  14   9       18.10       17.91      3.39 o 
  -7  15   9        0.01       -2.68      5.95 o 
  -6  15   9      213.90      218.72      7.90 o 
  -5  15   9      145.63      152.93      9.57 o 
  -4  15   9       50.93       45.22      3.18 o 
  -3  15   9       12.78       12.35      2.21 o 
  -2  15   9        7.02        5.59      2.02 o 
  -1  15   9      154.94      149.51      4.70 o 
   0  15   9       54.73       53.51      2.94 o 
   1  15   9      215.58      205.85      5.09 o 
   2  15   9       27.43       25.86      2.34 o 
   3  15   9        6.88        8.81      2.28 o 
   4  15   9      101.76      112.70      4.94 o 
   5  15   9       19.41       16.57      2.98 o 
  -7  16   9       77.39       88.60     12.49 o 
  -6  16   9        2.38        5.21      6.39 o 
  -5  16   9        2.08        4.25      2.72 o 
  -4  16   9        6.83        7.94      2.44 o 
  -3  16   9       44.23       40.70      3.15 o 
  -2  16   9        2.92        1.43      2.11 o 
  -1  16   9      107.33      106.24      5.10 o 
   0  16   9       52.17       52.67      3.61 o 
   1  16   9       30.97       33.05      2.84 o 
   2  16   9        0.01       -0.35      2.04 o 
   3  16   9      188.49      200.07      5.33 o 
   4  16   9       73.84       80.88      4.29 o 
   5  16   9       61.41       74.70      4.86 o 
  -6  17   9        0.16       -6.54      6.54 o 
  -5  17   9        0.38        6.47      3.06 o 
  -4  17   9        6.72        9.70      2.76 o 
  -3  17   9       10.22        6.52      2.94 o 
  -2  17   9        7.15        6.29      3.08 o 
  -1  17   9      371.51      347.61      6.55 o 
   0  17   9        7.45        5.48      2.93 o 
   1  17   9        0.25        3.08      2.18 o 
   2  17   9        2.28        1.28      2.09 o 
   3  17   9        7.27        6.03      3.01 o 
   4  17   9        2.62       -0.11      2.45 o 
  -5  18   9        2.30        6.00      4.91 o 
  -4  18   9      144.66      127.25      6.28 o 
  -3  18   9      198.57      196.32      5.94 o 
  -2  18   9        7.81        9.79      2.49 o 
  -1  18   9       77.99       79.41      6.05 o 
   0  18   9       73.72       81.00      3.82 o 
   1  18   9        2.46       -0.88      1.98 o 
   2  18   9      223.29      227.81      6.27 o 
   3  18   9       17.85       16.50      2.72 o 
   4  18   9      116.04      107.62     13.08 o 
  -4  19   9       72.83       75.68      7.98 o 
  -3  19   9       54.06       61.68      7.85 o 
  -2  19   9       82.21       92.89      4.74 o 
  -1  19   9        4.57        7.09      2.29 o 
   0  19   9      109.15      118.01      4.56 o 
   1  19   9        3.61        2.16      2.21 o 
   2  19   9       39.31       38.11      3.80 o 
   3  19   9      217.51      222.29      7.86 o 
  -3  20   9       30.85       34.56      7.43 o 
  -2  20   9        0.79        1.39      3.64 o 
  -1  20   9       12.07       13.75      4.33 o 
   0  20   9        4.75        7.02      3.11 o 
   1  20   9        3.63        1.76      2.81 o 
 -10   0  10       53.13       83.25     10.70 o 
  -9   0  10       42.68       33.60      7.43 o 
  -8   0  10        8.43       11.73      4.06 o 
  -7   0  10      234.06      247.13      8.64 o 
  -6   0  10      358.60      344.66      6.26 o 
  -5   0  10      129.52      150.27      4.24 o 
  -4   0  10     2111.34     2046.89     22.89 o 
  -3   0  10     1966.30     2027.57     19.40 o 
  -2   0  10     1332.92     1357.68     12.70 o 
  -1   0  10      274.89      273.95      3.56 o 
   0   0  10      200.09      204.41      2.94 o 
   1   0  10     1039.42      972.00     13.11 o 
   2   0  10     2232.40     2204.01     21.41 o 
   3   0  10     1486.16     1390.06     15.29 o 
   4   0  10      238.24      230.15      4.99 o 
   5   0  10      147.40      149.23      4.43 o 
   6   0  10       58.25       75.37      4.78 o 
   7   0  10       75.19       78.44      6.03 o 
   8   0  10       90.41      106.40      7.26 o 
 -10   1  10       45.29       52.87      6.84 o 
  -9   1  10       19.24       10.23      4.31 o 
  -8   1  10       22.98       20.12      3.17 o 
  -7   1  10       28.23       30.89      2.96 o 
  -6   1  10       13.90       12.80      1.45 o 
  -5   1  10      516.09      492.46      5.58 o 
  -4   1  10       32.01       37.79      1.42 o 
  -3   1  10      158.75      165.40      2.19 o 
  -2   1  10       10.70        9.79      0.89 o 
  -1   1  10      233.75      248.19      2.45 o 
   0   1  10      214.14      199.36      2.35 o 
   1   1  10       61.53       50.53      1.40 o 
   2   1  10      150.65      131.77      2.17 o 
   3   1  10      810.23      756.30      6.81 o 
   4   1  10      124.15      124.68      2.77 o 
   5   1  10      237.37      237.32      3.80 o 
   6   1  10       34.08       42.83      2.77 o 
   7   1  10       46.34       35.39      3.44 o 
   8   1  10        7.60       10.29      2.93 o 
 -10   2  10       47.77       46.38      9.51 o 
  -9   2  10        1.57        0.63      4.01 o 
  -8   2  10       26.83       30.75      3.47 o 
  -7   2  10        0.18        0.74      2.29 o 
  -6   2  10       55.11       60.05      1.94 o 
  -5   2  10      206.36      226.00      3.15 o 
  -4   2  10      769.97      776.55      6.27 o 
  -3   2  10      711.52      682.11      6.04 o 
  -2   2  10      841.68      847.25      6.69 o 
  -1   2  10        3.07        1.60      0.71 o 
   0   2  10       50.59       41.44      1.15 o 
   1   2  10      378.36      366.71      3.57 o 
   2   2  10      297.66      275.19      3.29 o 
   3   2  10        3.42        4.18      1.18 o 
   4   2  10      336.35      326.80      4.21 o 
   5   2  10        1.08        2.14      1.36 o 
   6   2  10        4.53        3.81      1.78 o 
   7   2  10       23.77       25.66      3.33 o 
   8   2  10        0.81        4.20      2.81 o 
 -10   3  10      281.23      289.87     17.84 o 
  -9   3  10       19.95       19.88      7.88 o 
  -8   3  10       23.91       24.55      4.73 o 
  -7   3  10        0.14       -1.01      1.79 o 
  -6   3  10        2.44        2.77      1.26 o 
  -5   3  10      315.50      311.67      4.63 o 
  -4   3  10      178.98      181.15      2.83 o 
  -3   3  10       62.81       63.94      1.75 o 
  -2   3  10       57.05       61.36      1.44 o 
  -1   3  10       17.66       15.69      0.94 o 
   0   3  10      535.96      530.42      4.11 o 
   1   3  10       21.30       23.16      1.09 o 
   2   3  10        6.26        2.60      0.97 o 
   3   3  10      186.20      191.62      3.01 o 
   4   3  10      132.48      120.61      2.86 o 
   5   3  10      158.52      155.42      3.93 o 
   6   3  10        3.63        4.16      1.99 o 
   7   3  10        2.35        2.82      2.21 o 
   8   3  10        3.19        1.69      2.70 o 
  -9   4  10       42.78       20.13      5.95 o 
  -8   4  10       47.96       58.18      5.76 o 
  -7   4  10       93.74      101.44      3.53 o 
  -6   4  10       22.24       22.06      2.21 o 
  -5   4  10      345.98      328.22      5.66 o 
  -4   4  10       35.80       37.08      1.57 o 
  -3   4  10      253.07      260.36      3.55 o 
  -2   4  10      517.56      461.15      4.67 o 
  -1   4  10        2.27        2.25      0.74 o 
   0   4  10      453.52      443.50      3.66 o 
   1   4  10      121.10      131.28      1.99 o 
   2   4  10        0.54       -0.42      1.07 o 
   3   4  10      168.63      155.15      3.36 o 
   4   4  10       44.97       53.44      2.10 o 
   5   4  10        6.53        3.99      1.67 o 
   6   4  10       19.62       18.53      2.24 o 
   7   4  10      101.35      107.24      4.45 o 
   8   4  10        7.95        4.04      2.71 o 
  -9   5  10       31.69       37.88      9.66 o 
  -8   5  10        4.77        4.80      3.50 o 
  -7   5  10        3.77        1.11      1.99 o 
  -6   5  10        6.85        2.37      2.06 o 
  -5   5  10       78.59       70.44      3.54 o 
  -4   5  10      484.72      462.89      5.82 o 
  -3   5  10       34.28       30.76      1.79 o 
  -2   5  10      122.32      126.46      2.88 o 
  -1   5  10       82.00       76.65      1.74 o 
   0   5  10       20.22       24.58      1.09 o 
   1   5  10       36.62       26.68      1.15 o 
   2   5  10      510.60      449.85      4.64 o 
   3   5  10        0.18       -0.55      1.07 o 
   4   5  10       22.97       26.86      1.86 o 
   5   5  10       17.93       18.61      2.14 o 
   6   5  10      153.19      170.96      5.30 o 
   7   5  10        0.46        2.68      2.21 o 
  -9   6  10       47.52       56.33      6.21 o 
  -8   6  10        0.66       -3.07      3.07 o 
  -7   6  10       71.50       73.79      3.92 o 
  -6   6  10       22.92       29.11      2.37 o 
  -5   6  10       17.74       15.30      1.94 o 
  -4   6  10       37.36       37.31      1.94 o 
  -3   6  10        7.83       11.42      1.87 o 
  -2   6  10      104.75       89.87      2.32 o 
  -1   6  10       52.10       47.49      2.33 o 
   0   6  10        0.36       -0.04      0.81 o 
   1   6  10        2.57        4.79      0.89 o 
   2   6  10        9.77       13.31      1.24 o 
   3   6  10       23.92       25.71      1.76 o 
   4   6  10      140.20      139.34      3.19 o 
   5   6  10       65.14       67.23      3.13 o 
   6   6  10        8.95        7.48      2.29 o 
   7   6  10      262.53      280.91      6.40 o 
  -9   7  10       29.56       42.38      5.71 o 
  -8   7  10       76.30       87.30      5.82 o 
  -7   7  10       24.53       23.19      2.86 o 
  -6   7  10      104.00      114.33      3.84 o 
  -5   7  10       81.78       84.25      2.92 o 
  -4   7  10      190.84      186.25      5.13 o 
  -3   7  10      652.00      654.47      8.41 o 
  -2   7  10      376.78      342.16      5.17 o 
  -1   7  10        0.01        1.35      1.10 o 
   0   7  10       18.04       27.82      1.12 o 
   1   7  10      261.68      221.79      2.90 o 
   2   7  10        2.12       -0.12      1.02 o 
   3   7  10       89.00       87.28      2.57 o 
   4   7  10      194.04      178.09      4.26 o 
   5   7  10        0.75       -0.97      1.92 o 
   6   7  10       14.90       15.76      2.70 o 
   7   7  10       43.20       48.64      3.84 o 
  -9   8  10        1.32        4.46      7.14 o 
  -8   8  10       72.00       86.79      5.95 o 
  -7   8  10       24.82       21.11      3.41 o 
  -6   8  10      144.84      142.44      4.68 o 
  -5   8  10        2.89       -0.58      1.25 o 
  -4   8  10        8.56        6.85      2.21 o 
  -3   8  10       96.38       98.62      3.44 o 
  -2   8  10      203.59      202.51      4.15 o 
  -1   8  10      117.12      125.24      2.84 o 
   0   8  10      100.96      102.17      2.27 o 
   1   8  10      716.42      646.10      6.42 o 
   2   8  10       10.71        4.04      1.14 o 
   3   8  10       41.74       38.33      2.05 o 
   4   8  10      101.31       93.84      4.50 o 
   5   8  10       62.72       61.94      4.07 o 
   6   8  10       22.00       24.98      2.91 o 
   7   8  10       52.13       56.87      3.64 o 
  -9   9  10       10.93       13.38      8.03 o 
  -8   9  10      158.00      151.03      7.14 o 
  -7   9  10      155.42      143.68      6.71 o 
  -6   9  10      655.01      622.53     10.64 o 
  -5   9  10      162.11      165.34      3.93 o 
  -4   9  10      494.14      503.71      8.70 o 
  -3   9  10       23.06       23.16      2.34 o 
  -2   9  10        3.50        1.37      1.71 o 
  -1   9  10       16.08       10.82      1.51 o 
   0   9  10       29.66       29.79      1.50 o 
   1   9  10      140.76      149.05      2.77 o 
   2   9  10       11.58       11.66      1.26 o 
   3   9  10      199.59      198.61      7.68 o 
   4   9  10       43.09       45.48      4.37 o 
   5   9  10       17.58       32.09      3.28 o 
   6   9  10        0.34        5.48      2.80 o 
   7   9  10        0.14       -1.37      3.23 o 
  -8  10  10       11.75       11.56      4.18 o 
  -7  10  10       43.08       46.77      4.36 o 
  -6  10  10      306.31      309.54      7.52 o 
  -5  10  10       19.08       16.11      2.06 o 
  -4  10  10       51.70       47.99      3.35 o 
  -3  10  10       12.09       17.91      2.16 o 
  -2  10  10        7.95       12.10      2.00 o 
  -1  10  10      661.22      632.35      7.48 o 
   0  10  10       16.60       18.36      1.48 o 
   1  10  10       20.22       15.00      1.40 o 
   2  10  10      304.42      271.58      4.14 o 
   3  10  10       10.92       13.33      1.97 o 
   4  10  10        1.55        2.46      2.30 o 
   5  10  10       45.08       49.67      3.80 o 
   6  10  10      148.16      161.44      6.34 o 
  -8  11  10      134.28      111.86      7.81 o 
  -7  11  10        3.46        1.85      3.41 o 
  -6  11  10      122.99      126.85      5.17 o 
  -5  11  10        0.92       -1.60      2.24 o 
  -4  11  10      285.22      266.46      9.54 o 
  -3  11  10      123.07      108.64      4.07 o 
  -2  11  10        0.61        2.45      2.34 o 
  -1  11  10       61.10       59.08      3.16 o 
   0  11  10       39.22       37.37      1.77 o 
   1  11  10      684.02      680.29      7.76 o 
   2  11  10        8.87       10.60      1.60 o 
   3  11  10        5.53        2.97      2.06 o 
   4  11  10      196.33      191.74      5.91 o 
   5  11  10       16.37       22.87      3.23 o 
   6  11  10      157.46      169.82      7.44 o 
  -8  12  10       13.09        2.97      6.84 o 
  -7  12  10        0.52       -3.06      3.06 o 
  -6  12  10       94.40       85.62      5.06 o 
  -5  12  10       21.97       23.81      2.39 o 
  -4  12  10      200.13      205.81      6.77 o 
  -3  12  10      157.55      151.66      4.92 o 
  -2  12  10        0.78        0.51      1.96 o 
  -1  12  10       93.46       95.55      3.05 o 
   0  12  10      124.45      121.15      3.24 o 
   1  12  10       34.40       32.88      2.17 o 
   2  12  10        2.69        3.07      1.58 o 
   3  12  10       16.65       16.00      2.38 o 
   4  12  10        4.25        4.80      2.58 o 
   5  12  10       13.88       13.61      2.98 o 
   6  12  10        4.34        5.37      2.84 o 
  -7  13  10       40.58       30.00      7.73 o 
  -6  13  10      278.74      283.67      8.40 o 
  -5  13  10        0.40       -1.83      2.06 o 
  -4  13  10        4.94        5.40      3.22 o 
  -3  13  10       10.72        6.95      3.35 o 
  -2  13  10        3.33        3.02      2.27 o 
  -1  13  10      328.21      330.34      4.51 o 
   0  13  10        0.29        0.96      2.22 o 
   1  13  10      162.47      163.27      5.17 o 
   2  13  10       26.14       31.15      2.26 o 
   3  13  10        2.03       -0.83      2.02 o 
   4  13  10      229.53      256.60      7.95 o 
   5  13  10      115.00      112.59      6.26 o 
  -7  14  10        1.27        1.49      6.54 o 
  -6  14  10      116.60      108.11      6.98 o 
  -5  14  10       19.59       20.88      3.91 o 
  -4  14  10       69.06       72.68      3.56 o 
  -3  14  10       10.86        8.25      2.78 o 
  -2  14  10       15.30       24.32      3.16 o 
  -1  14  10       25.61       24.62      2.32 o 
   0  14  10      108.53      118.26      3.81 o 
   1  14  10       34.28       36.56      2.74 o 
   2  14  10       10.18        8.03      2.08 o 
   3  14  10        1.29        0.94      2.15 o 
   4  14  10       80.78       92.34      8.63 o 
   5  14  10       36.29       48.17      4.28 o 
  -7  15  10        9.52       13.38      8.03 o 
  -6  15  10       35.04       37.82     12.64 o 
  -5  15  10       66.88       72.35      5.91 o 
  -4  15  10       27.85       23.44      2.80 o 
  -3  15  10        1.87       -0.49      2.81 o 
  -2  15  10       47.68       55.97      4.86 o 
  -1  15  10       44.52       50.24      3.48 o 
   0  15  10       24.05       29.09      2.48 o 
   1  15  10      245.54      263.27      7.18 o 
   2  15  10        1.51        5.53      2.09 o 
   3  15  10        0.40        3.97      2.28 o 
   4  15  10        0.00       -1.02      2.61 o 
   5  15  10        3.40       -0.07      3.19 o 
  -6  16  10       15.81       15.76      7.73 o 
  -5  16  10      159.83      157.31      6.69 o 
  -4  16  10        6.22        6.90      2.55 o 
  -3  16  10        0.00        1.66      1.92 o 
  -2  16  10        2.56        2.01      1.96 o 
  -1  16  10      103.86      106.91      4.48 o 
   0  16  10        2.31        2.17      1.98 o 
   1  16  10       42.63       44.38      2.95 o 
   2  16  10        3.23        9.59      2.78 o 
   3  16  10       13.91       18.35      2.60 o 
   4  16  10       13.69       18.81      3.71 o 
  -5  17  10      102.57      101.67      8.62 o 
  -4  17  10       67.45       66.35      4.21 o 
  -3  17  10       33.21       33.86      2.91 o 
  -2  17  10       72.24       79.77      4.90 o 
  -1  17  10        8.09        0.74      2.30 o 
   0  17  10       12.65       20.31      2.50 o 
   1  17  10        1.57        0.48      2.08 o 
   2  17  10        5.05        4.31      2.25 o 
   3  17  10       21.16       25.10      3.11 o 
  -4  18  10       54.43       54.50      6.54 o 
  -3  18  10        1.63        0.60      3.21 o 
  -2  18  10       61.38       58.10      3.66 o 
  -1  18  10      110.77      108.20      4.56 o 
   0  18  10      148.79      173.18      6.76 o 
   1  18  10      234.42      233.49      7.03 o 
   2  18  10       17.32       13.76      3.21 o 
   3  18  10      150.54      178.09     15.76 o 
  -3  19  10      122.72      137.45      7.15 o 
  -2  19  10        0.31        1.39      2.65 o 
  -1  19  10        6.08        4.26      3.38 o 
   0  19  10      139.84      154.33      8.61 o 
   1  19  10       68.00       64.99      4.50 o 
  -9   1  11      233.34      229.02     10.51 o 
  -8   1  11        0.00        1.13      2.60 o 
  -7   1  11       50.72       49.42      5.08 o 
  -6   1  11      194.66      184.48      4.61 o 
  -5   1  11       65.95       65.69      2.32 o 
  -4   1  11       84.32       90.91      2.24 o 
  -3   1  11       31.96       33.96      1.39 o 
  -2   1  11        7.56        6.54      0.96 o 
  -1   1  11      907.74      865.19      7.79 o 
   0   1  11        6.72        3.03      0.97 o 
   1   1  11      167.91      156.16      2.69 o 
   2   1  11        0.44       -1.00      1.00 o 
   3   1  11      197.60      179.68      3.04 o 
   4   1  11       12.00        9.85      1.49 o 
   5   1  11      147.33      160.04      4.30 o 
   6   1  11        0.19       -0.78      1.97 o 
   7   1  11        1.28        2.34      2.43 o 
  -9   2  11        2.25        3.21      3.98 o 
  -8   2  11        2.46        3.97      2.75 o 
  -7   2  11       70.39       68.92      4.29 o 
  -6   2  11       25.86       28.14      1.99 o 
  -5   2  11       69.70       71.67      3.02 o 
  -4   2  11      176.09      167.18      3.41 o 
  -3   2  11       21.69       19.95      1.50 o 
  -2   2  11      156.77      143.26      2.23 o 
  -1   2  11       77.04       73.58      1.84 o 
   0   2  11        0.05        1.03      0.95 o 
   1   2  11       29.69       19.92      1.35 o 
   2   2  11       23.66       14.39      1.26 o 
   3   2  11       74.47       83.99      2.49 o 
   4   2  11      115.46      117.77      2.81 o 
   5   2  11       66.06       72.30      2.78 o 
   6   2  11      100.44      107.71      4.02 o 
   7   2  11        4.23       -0.22      2.46 o 
  -9   3  11        0.02       -3.46      3.46 o 
  -8   3  11        7.03       14.29      3.05 o 
  -7   3  11      171.08      189.00      5.02 o 
  -6   3  11      270.42      275.71      5.79 o 
  -5   3  11       77.32       82.57      2.85 o 
  -4   3  11      838.40      828.64      9.34 o 
  -3   3  11       30.55       33.89      1.45 o 
  -2   3  11      123.91      128.48      2.97 o 
  -1   3  11       13.81       17.49      1.09 o 
   0   3  11        1.02       -0.13      0.86 o 
   1   3  11       65.80       71.94      2.11 o 
   2   3  11      160.13      136.74      2.73 o 
   3   3  11      417.43      400.33      5.34 o 
   4   3  11       46.38       47.81      2.25 o 
   5   3  11        2.33        3.34      1.99 o 
   6   3  11       86.27       95.28      4.06 o 
   7   3  11       81.21       89.77      4.89 o 
  -9   4  11       20.04       16.12      4.63 o 
  -8   4  11       30.71       39.14      4.99 o 
  -7   4  11       51.83       59.66      4.06 o 
  -6   4  11        8.69        6.39      1.88 o 
  -5   4  11        6.48        8.49      2.17 o 
  -4   4  11       73.38       73.84      2.65 o 
  -3   4  11       45.76       49.01      2.01 o 
  -2   4  11      146.86      158.53      2.62 o 
  -1   4  11      145.65      127.76      2.02 o 
   0   4  11        6.45        8.92      0.97 o 
   1   4  11      253.63      260.84      4.17 o 
   2   4  11       61.65       52.98      1.92 o 
   3   4  11      105.52      103.40      2.94 o 
   4   4  11      200.73      214.94      4.05 o 
   5   4  11       19.78       27.74      2.54 o 
   6   4  11        1.20        3.33      2.19 o 
   7   4  11        7.01        7.56      2.67 o 
  -9   5  11       23.65       21.70      7.73 o 
  -8   5  11       59.27       57.87      5.71 o 
  -7   5  11        1.29        1.08      2.43 o 
  -6   5  11       59.54       62.35      4.11 o 
  -5   5  11        6.39        8.49      2.11 o 
  -4   5  11       34.90       35.97      2.05 o 
  -3   5  11      216.38      219.56      3.70 o 
  -2   5  11       17.37       12.82      1.11 o 
  -1   5  11      208.16      190.34      2.58 o 
   0   5  11      548.68      514.10      5.05 o 
   1   5  11       24.34       27.57      1.41 o 
   2   5  11      226.28      203.99      3.22 o 
   3   5  11      128.47      128.59      3.18 o 
   4   5  11       40.94       34.91      2.20 o 
   5   5  11       52.16       55.25      3.17 o 
   6   5  11       41.91       49.05      3.23 o 
   7   5  11       67.79       78.29      4.31 o 
  -9   6  11        5.85       -5.05      5.65 o 
  -8   6  11       47.92       48.72      6.24 o 
  -7   6  11      458.08      454.40      9.90 o 
  -6   6  11      416.51      417.52      7.49 o 
  -5   6  11      241.62      216.47      5.34 o 
  -4   6  11       59.10       66.41      2.88 o 
  -3   6  11      137.51      138.16      3.69 o 
  -2   6  11      157.65      143.75      3.35 o 
  -1   6  11      124.12      121.92      2.34 o 
   0   6  11      155.24      137.58      2.26 o 
   1   6  11        0.75        0.73      1.21 o 
   2   6  11      183.18      167.62      2.93 o 
   3   6  11        1.17        3.32      1.65 o 
   4   6  11        1.27       -0.18      1.86 o 
   5   6  11       11.17       13.96      2.72 o 
   6   6  11        2.98        1.10      2.18 o 
   7   6  11        0.46       -0.43      2.35 o 
  -9   7  11       60.37       56.79     10.11 o 
  -8   7  11       36.57       36.76      5.07 o 
  -7   7  11        0.01        4.09      3.10 o 
  -6   7  11       24.30       24.56      2.50 o 
  -5   7  11       11.32        8.91      2.26 o 
  -4   7  11      366.98      370.37      6.49 o 
  -3   7  11      672.56      667.97     10.77 o 
  -2   7  11        0.03        1.45      1.73 o 
  -1   7  11      428.59      394.62      4.88 o 
   0   7  11       48.17       40.04      1.54 o 
   1   7  11       48.95       46.33      2.14 o 
   2   7  11       77.19       78.49      2.32 o 
   3   7  11       36.42       28.96      2.33 o 
   4   7  11        0.03       -0.48      1.98 o 
   5   7  11       83.13       79.04      5.84 o 
   6   7  11       11.29       13.34      2.90 o 
   7   7  11       49.65       48.25      3.91 o 
  -8   8  11      243.05      228.14     22.30 o 
  -7   8  11      121.57      119.03      6.05 o 
  -6   8  11       25.19       21.47      2.71 o 
  -5   8  11       41.28       47.73      3.36 o 
  -4   8  11        5.04        5.67      1.97 o 
  -3   8  11       13.67       11.84      2.17 o 
  -2   8  11        2.93        0.40      1.77 o 
  -1   8  11      138.59      126.19      4.00 o 
   0   8  11       32.54       32.15      2.08 o 
   1   8  11       43.83       42.47      2.49 o 
   2   8  11       16.85       13.69      1.42 o 
   3   8  11       82.50       89.69      3.46 o 
   4   8  11       58.40       44.59      3.07 o 
   5   8  11        1.36       -0.16      2.37 o 
   6   8  11        0.05       -0.68      2.95 o 
  -8   9  11        5.70        4.60      3.15 o 
  -7   9  11        6.03        8.61      3.17 o 
  -6   9  11        5.95        6.66      2.75 o 
  -5   9  11       44.93       53.99      2.58 o 
  -4   9  11        0.40       -0.54      1.91 o 
  -3   9  11        7.58        4.12      2.00 o 
  -2   9  11      534.13      527.33      9.98 o 
  -1   9  11       50.64       56.08      2.44 o 
   0   9  11        4.63        0.43      1.17 o 
   1   9  11       22.79       21.28      1.89 o 
   2   9  11        1.94        1.52      1.15 o 
   3   9  11        2.79        2.34      1.93 o 
   4   9  11        4.27        3.44      2.26 o 
   5   9  11       71.46       70.30      4.13 o 
   6   9  11        6.66        9.87      2.93 o 
  -8  10  11        4.75        2.97      7.14 o 
  -7  10  11       82.50       76.23      5.23 o 
  -6  10  11      108.56      114.77      6.09 o 
  -5  10  11       18.67       18.64      2.24 o 
  -4  10  11       41.15       41.42      3.60 o 
  -3  10  11       61.60       55.47      3.20 o 
  -2  10  11      291.98      293.13      5.99 o 
  -1  10  11        8.37       10.47      2.12 o 
   0  10  11       77.00       78.58      2.72 o 
   1  10  11        2.27        1.58      1.41 o 
   2  10  11      111.96      103.72      3.20 o 
   3  10  11      158.74      168.61      5.35 o 
   4  10  11       40.96       42.79      3.35 o 
   5  10  11       25.69       31.81      3.34 o 
   6  10  11        9.43       10.13      2.95 o 
  -8  11  11       26.98       30.03      8.32 o 
  -7  11  11        1.85        1.78      3.50 o 
  -6  11  11        0.97        0.80      2.38 o 
  -5  11  11      122.04      109.54      3.93 o 
  -4  11  11       45.57       48.43      3.79 o 
  -3  11  11      151.98      145.35      5.05 o 
  -2  11  11      219.71      208.03      5.55 o 
  -1  11  11        7.79        6.52      2.26 o 
   0  11  11      172.41      174.96      3.65 o 
   1  11  11      148.97      146.16      3.54 o 
   2  11  11        6.68       11.59      1.86 o 
   3  11  11        2.04        0.80      2.95 o 
   4  11  11       49.95       58.64      4.01 o 
   5  11  11      276.65      312.94      9.05 o 
  -7  12  11        0.05       -1.59      5.65 o 
  -6  12  11        0.17       -0.82      2.56 o 
  -5  12  11       28.50       34.01      2.64 o 
  -4  12  11        3.69        6.40      2.61 o 
  -3  12  11       14.50        7.11      2.77 o 
  -2  12  11        0.76       -2.21      2.21 o 
  -1  12  11       69.88       75.84      4.01 o 
   0  12  11      385.64      384.31      6.20 o 
   1  12  11      142.61      135.59      3.53 o 
   2  12  11       25.01       26.19      3.41 o 
   3  12  11       25.14       21.43      3.00 o 
   4  12  11      348.13      378.36      9.73 o 
   5  12  11        2.10        3.13      2.94 o 
  -7  13  11       55.31       58.57     10.70 o 
  -6  13  11       18.02       19.83      3.28 o 
  -5  13  11       44.92       53.35      3.44 o 
  -4  13  11       52.92       60.51      4.67 o 
  -3  13  11       28.79       31.05      3.42 o 
  -2  13  11      122.68      136.52      5.75 o 
  -1  13  11      127.61      121.22      3.70 o 
   0  13  11       60.76       68.65      2.78 o 
   1  13  11      273.25      321.49      5.62 o 
   2  13  11       11.16       10.83      2.15 o 
   3  13  11        2.53        6.11      2.50 o 
   4  13  11        3.77        2.91      2.69 o 
   5  13  11        2.98        2.41      3.34 o 
  -6  14  11       15.99       19.10      3.93 o 
  -5  14  11        7.16        9.92      3.57 o 
  -4  14  11        1.24        1.96      2.99 o 
  -3  14  11       58.99       58.88      4.71 o 
  -2  14  11        0.23       -0.37      2.91 o 
  -1  14  11       71.29       66.34      3.90 o 
   0  14  11       14.80       11.44      1.99 o 
   1  14  11       32.45       30.62      2.47 o 
   2  14  11       12.78       12.38      2.41 o 
   3  14  11       42.41       46.56      4.32 o 
   4  14  11       55.07       60.73      4.33 o 
  -6  15  11      411.58      461.42     23.78 o 
  -5  15  11       10.76       10.26      3.12 o 
  -4  15  11        7.71        8.37      2.06 o 
  -3  15  11        1.28        9.98      3.30 o 
  -2  15  11      117.39      117.57      6.16 o 
  -1  15  11       13.20       11.26      2.39 o 
   0  15  11       30.29       35.05      3.05 o 
   1  15  11       47.47       43.39      2.86 o 
   2  15  11       24.33       29.40      2.95 o 
   3  15  11      159.96      173.56      8.01 o 
   4  15  11        0.78        1.11      3.12 o 
  -5  16  11        1.15        4.20      3.16 o 
  -4  16  11       20.06       20.98      2.65 o 
  -3  16  11       13.49       15.24      2.42 o 
  -2  16  11        5.95        2.74      2.18 o 
  -1  16  11       17.81       17.93      2.83 o 
   0  16  11       13.05       12.57      2.59 o 
   1  16  11      167.51      183.92      6.13 o 
   2  16  11       26.70       29.12      3.01 o 
   3  16  11        0.70       -0.24      3.05 o 
  -4  17  11        3.95        3.91      2.57 o 
  -3  17  11       21.29       30.77      2.99 o 
  -2  17  11      130.64      127.43      4.90 o 
  -1  17  11       20.71       19.21      2.75 o 
   0  17  11       16.65       15.59      2.97 o 
   1  17  11       23.69       18.85      2.54 o 
   2  17  11        5.31        8.51      2.90 o 
  -3  18  11       82.40       91.18      5.09 o 
  -2  18  11       66.23       74.19      6.83 o 
  -1  18  11        0.50       -2.25      2.25 o 
   0  18  11       11.70        7.53      3.23 o 
   1  18  11        3.83        2.88      3.41 o 
  -8   0  12        0.01        5.20      4.14 o 
  -7   0  12      107.92       99.49      7.35 o 
  -6   0  12        1.84        8.89      4.16 o 
  -5   0  12        0.21        0.40      1.87 o 
  -4   0  12      260.46      257.64      5.36 o 
  -3   0  12      393.91      364.98      6.58 o 
  -2   0  12       22.81       15.64      2.19 o 
  -1   0  12      178.07      155.67      4.73 o 
   0   0  12       29.89       29.55      2.45 o 
   1   0  12      712.65      643.30      8.66 o 
   2   0  12      167.64      146.72      4.06 o 
   3   0  12      343.98      357.58      7.28 o 
   4   0  12       18.72       27.44      3.69 o 
   5   0  12        0.06        4.04      2.54 o 
   6   0  12      135.41      159.87      6.53 o 
  -9   1  12        0.54       -2.97      5.35 o 
  -8   1  12      169.46      192.94      6.80 o 
  -7   1  12      412.07      419.52     11.03 o 
  -6   1  12       97.50       90.25      3.69 o 
  -5   1  12      136.79      121.12      4.60 o 
  -4   1  12      219.69      210.43      4.10 o 
  -3   1  12      202.30      210.08      4.63 o 
  -2   1  12       34.27       28.68      1.52 o 
  -1   1  12       97.48       94.38      2.53 o 
   0   1  12      275.61      251.99      3.55 o 
   1   1  12      133.59      141.22      2.75 o 
   2   1  12      156.77      138.61      2.95 o 
   3   1  12      571.39      567.61      6.50 o 
   4   1  12       14.36       19.81      1.94 o 
   5   1  12      105.74      115.61      4.22 o 
   6   1  12       84.15       94.69      4.14 o 
  -9   2  12       22.65       12.19      6.84 o 
  -8   2  12       10.60       10.20      3.00 o 
  -7   2  12       62.81       67.25      5.85 o 
  -6   2  12        5.41        7.16      3.00 o 
  -5   2  12        0.20       -2.70      2.91 o 
  -4   2  12       42.16       43.09      2.87 o 
  -3   2  12       88.43       78.00      2.75 o 
  -2   2  12      246.91      232.32      4.57 o 
  -1   2  12      180.80      182.86      2.66 o 
   0   2  12      352.01      325.49      4.25 o 
   1   2  12        8.75        5.01      1.17 o 
   2   2  12       38.98       37.78      1.98 o 
   3   2  12      117.69      100.27      3.37 o 
   4   2  12      128.72      144.18      3.82 o 
   5   2  12       43.06       43.06      2.98 o 
   6   2  12       12.17       11.66      2.59 o 
  -9   3  12       48.34       57.38      9.22 o 
  -8   3  12       28.22       33.27      5.87 o 
  -7   3  12       12.33       10.84      3.78 o 
  -6   3  12      109.85      118.81      5.04 o 
  -5   3  12       25.36       27.55      5.15 o 
  -4   3  12      620.22      593.21     10.38 o 
  -3   3  12       14.11       12.81      1.77 o 
  -2   3  12       72.46       78.20      2.26 o 
  -1   3  12        1.40       -0.67      1.08 o 
   0   3  12      118.94      101.36      2.13 o 
   1   3  12       10.44       11.23      1.26 o 
   2   3  12       63.22       61.27      3.00 o 
   3   3  12      386.13      373.03      5.84 o 
   4   3  12       89.16      106.40      3.54 o 
   5   3  12       35.37       33.89      2.80 o 
   6   3  12       20.06       28.03      2.85 o 
  -9   4  12        1.99        7.14      5.95 o 
  -8   4  12       28.10       22.00      3.86 o 
  -7   4  12        0.63       -0.43      2.50 o 
  -6   4  12        6.75        5.79      3.99 o 
  -5   4  12       19.37       18.18      4.84 o 
  -4   4  12      241.47      240.90      5.62 o 
  -3   4  12      456.72      460.58      6.68 o 
  -2   4  12       18.05       18.16      1.43 o 
  -1   4  12      308.99      321.49      4.03 o 
   0   4  12        5.52        3.43      1.28 o 
   1   4  12       11.51        9.69      1.21 o 
   2   4  12       35.47       31.36      2.00 o 
   3   4  12        5.81        8.53      1.87 o 
   4   4  12        0.10        0.60      1.97 o 
   5   4  12       59.14       65.51      3.91 o 
   6   4  12       22.21       21.25      3.12 o 
  -8   5  12        8.23        5.32      3.71 o 
  -7   5  12       24.91       28.91      3.39 o 
  -6   5  12        3.62        2.06      1.92 o 
  -5   5  12        1.08        0.06      2.47 o 
  -4   5  12        6.47        4.40      1.95 o 
  -3   5  12      537.65      541.83      7.54 o 
  -2   5  12       26.96       27.35      1.57 o 
  -1   5  12       98.37      108.12      2.73 o 
   0   5  12      106.16      100.34      2.95 o 
   1   5  12        1.63        1.10      1.11 o 
   2   5  12       25.69       24.20      1.78 o 
   3   5  12      343.69      352.12      5.73 o 
   4   5  12      134.02      147.21      4.55 o 
   5   5  12       45.73       57.92      4.39 o 
   6   5  12       57.85       64.61      5.12 o 
  -8   6  12      194.51      191.10      8.92 o 
  -7   6  12       82.12       73.10      4.31 o 
  -6   6  12        6.70       10.74      2.41 o 
  -5   6  12       13.88       17.22      3.31 o 
  -4   6  12      223.84      237.88      4.39 o 
  -3   6  12       31.36       28.72      2.14 o 
  -2   6  12      637.14      576.54      6.44 o 
  -1   6  12       78.23       63.78      2.18 o 
   0   6  12        1.21       -0.34      1.29 o 
   1   6  12      153.63      141.71      5.09 o 
   2   6  12       35.89       42.70      2.07 o 
   3   6  12       30.15       28.29      2.42 o 
   4   6  12       38.46       49.43      3.43 o 
   5   6  12      151.36      145.29      5.47 o 
   6   6  12        1.52        3.57      2.60 o 
  -8   7  12        6.07        1.12      3.64 o 
  -7   7  12      132.11      120.73      6.30 o 
  -6   7  12       21.13       21.03      2.62 o 
  -5   7  12       53.92       56.36      4.08 o 
  -4   7  12      157.01      165.98      4.36 o 
  -3   7  12       73.40       77.43      3.40 o 
  -2   7  12      261.58      256.00      5.72 o 
  -1   7  12       14.39       14.36      1.39 o 
   0   7  12        0.58        0.35      1.59 o 
   1   7  12       12.59        7.30      1.51 o 
   2   7  12       15.66       11.90      1.58 o 
   3   7  12       19.79       16.76      2.18 o 
   4   7  12       76.98       67.31      3.77 o 
   5   7  12       19.59       23.65      3.03 o 
   6   7  12        1.68       -1.25      2.53 o 
  -8   8  12       37.82       52.33      9.51 o 
  -7   8  12       16.73       10.74      3.68 o 
  -6   8  12      353.82      354.81      7.37 o 
  -5   8  12        1.08        1.89      2.38 o 
  -4   8  12      366.77      357.10      7.06 o 
  -3   8  12       34.02       39.29      2.79 o 
  -2   8  12       55.14       40.29      3.13 o 
  -1   8  12        1.66       -0.01      1.44 o 
   0   8  12      152.30      141.98      4.55 o 
   1   8  12      144.93      140.36      3.81 o 
   2   8  12        2.55        0.42      1.56 o 
   3   8  12      201.12      192.47      4.93 o 
   4   8  12        2.82        0.80      2.30 o 
   5   8  12       41.17       41.91      3.52 o 
   6   8  12        4.51       -0.28      2.61 o 
  -8   9  12        5.04        6.54      6.54 o 
  -7   9  12        7.25        8.95      4.76 o 
  -6   9  12      630.05      619.44      9.58 o 
  -5   9  12        0.29        2.07      2.25 o 
  -4   9  12       36.02       28.95      2.93 o 
  -3   9  12        1.68       -0.73      1.99 o 
  -2   9  12       43.44       52.86      3.10 o 
  -1   9  12        0.64        3.26      1.29 o 
   0   9  12        1.35        1.91      2.11 o 
   1   9  12       15.63       19.41      2.05 o 
   2   9  12       16.40       24.06      2.09 o 
   3   9  12       45.26       42.76      2.93 o 
   4   9  12       69.18       76.33      4.70 o 
   5   9  12       73.53       82.81      4.72 o 
  -7  10  12      219.99      210.90      6.97 o 
  -6  10  12        5.41        6.78      2.31 o 
  -5  10  12        1.54        1.99      2.25 o 
  -4  10  12       19.22       18.86      3.00 o 
  -3  10  12      124.22      131.94      5.33 o 
  -2  10  12       52.33       57.57      3.50 o 
  -1  10  12      115.84      111.52      3.61 o 
   0  10  12      217.78      241.57      7.51 o 
   1  10  12       29.89       36.23      2.43 o 
   2  10  12        6.83        5.32      1.93 o 
   3  10  12       43.52       54.47      3.51 o 
   4  10  12       32.28       29.06      3.98 o 
   5  10  12       33.85       37.25      3.61 o 
  -7  11  12      143.02      140.50      8.32 o 
  -6  11  12        8.70        9.77      3.06 o 
  -5  11  12       12.78       14.20      5.60 o 
  -4  11  12       29.70       30.48      3.37 o 
  -3  11  12        0.09        0.80      2.46 o 
  -2  11  12      141.24      128.95      4.88 o 
  -1  11  12        1.27       -0.13      1.58 o 
   0  11  12       18.70       25.41      2.15 o 
   1  11  12      103.49       97.31      3.46 o 
   2  11  12      130.30      139.63      4.22 o 
   3  11  12       13.48       19.99      2.86 o 
   4  11  12       42.09       41.62      3.50 o 
   5  11  12       49.05       66.79      4.77 o 
  -7  12  12       11.76       17.54      8.03 o 
  -6  12  12       18.41       22.14      3.42 o 
  -5  12  12        0.02        1.07      2.65 o 
  -4  12  12       74.32       76.19      5.05 o 
  -3  12  12      271.32      282.79      7.36 o 
  -2  12  12        7.59        8.92      2.76 o 
  -1  12  12        0.13       -0.02      1.75 o 
   0  12  12      301.98      285.22      6.32 o 
   1  12  12      143.28      139.25      6.96 o 
   2  12  12       40.63       43.47      2.98 o 
   3  12  12       79.84       74.49      4.04 o 
   4  12  12        0.05        0.47      2.49 o 
  -6  13  12       48.02       41.56      7.28 o 
  -5  13  12       29.45       39.80      4.32 o 
  -4  13  12        7.76        5.46      4.16 o 
  -3  13  12      103.05      114.34      5.99 o 
  -2  13  12       29.62       33.62      3.52 o 
  -1  13  12      252.39      246.12      6.49 o 
   0  13  12       28.93       28.41      3.02 o 
   1  13  12        0.02        1.11      1.88 o 
   2  13  12       56.17       63.84      4.26 o 
   3  13  12      200.76      210.67      6.86 o 
   4  13  12        2.06        2.80      2.94 o 
  -6  14  12       65.99       67.79     11.59 o 
  -5  14  12        0.00       -1.86      1.86 o 
  -4  14  12       14.76       20.77      3.73 o 
  -3  14  12       21.37       21.20      3.74 o 
  -2  14  12       48.93       55.68      4.76 o 
  -1  14  12        3.06        2.73      3.60 o 
   0  14  12      100.16      120.35      6.31 o 
   1  14  12      249.41      266.91      6.86 o 
   2  14  12       68.22       72.92      4.72 o 
   3  14  12       56.83       70.34      5.13 o 
  -5  15  12       91.59       97.08      4.84 o 
  -4  15  12       12.85       15.10      3.75 o 
  -3  15  12        1.21        6.94      3.28 o 
  -2  15  12       59.08       77.57      5.33 o 
  -1  15  12       94.57      106.27      5.49 o 
   0  15  12        8.07       16.64      3.06 o 
   1  15  12      149.57      159.48      6.62 o 
   2  15  12        2.38        1.40      2.36 o 
   3  15  12       33.55       36.01      4.96 o 
  -4  16  12       74.48       78.53      7.07 o 
  -3  16  12       20.21       29.43      4.18 o 
  -2  16  12       36.87       36.37      3.91 o 
  -1  16  12       61.93       59.90      4.12 o 
   0  16  12       44.36       41.96      5.24 o 
   1  16  12        1.65        3.70      2.72 o 
   2  16  12        0.22       -2.05      2.86 o 
  -3  17  12      143.51      154.81      7.66 o 
  -2  17  12       87.77       95.06      4.42 o 
  -1  17  12       33.92       34.97      3.76 o 
   0  17  12        1.39        9.50      5.32 o 
   1  17  12        8.98        5.39      4.03 o 
  -8   1  13        7.77       -1.00      2.75 o 
  -7   1  13        0.02       -1.62      2.45 o 
  -6   1  13      138.57      138.14      6.75 o 
  -5   1  13       28.75       21.01      5.15 o 
  -4   1  13       22.65       22.95      3.91 o 
  -3   1  13       47.53       53.91      2.91 o 
  -2   1  13       27.75       26.62      1.63 o 
  -1   1  13       72.23       62.42      2.52 o 
   0   1  13        4.42        1.95      1.40 o 
   1   1  13       48.14       39.16      2.87 o 
   2   1  13       21.32       19.02      2.30 o 
   3   1  13      249.16      249.05      6.66 o 
   4   1  13       12.55       14.18      3.33 o 
   5   1  13       96.24      108.40      4.39 o 
   6   1  13        0.04        6.84      2.80 o 
  -8   2  13       53.05       61.22      4.59 o 
  -7   2  13       42.06       41.28      3.89 o 
  -6   2  13      254.45      248.47      7.19 o 
  -5   2  13       34.67       32.35      5.54 o 
  -4   2  13       31.63       22.00      5.15 o 
  -3   2  13       18.31       20.17      5.54 o 
  -2   2  13      689.62      633.73     11.02 o 
  -1   2  13      128.10      130.09      3.98 o 
   0   2  13       22.67       26.97      1.69 o 
   1   2  13       40.06       34.54      2.35 o 
   2   2  13       39.26       31.14      2.62 o 
   3   2  13        0.92        2.92      2.07 o 
   4   2  13      114.33      114.81      5.77 o 
   5   2  13        4.78        5.58      4.58 o 
   6   2  13       55.03       60.94      4.38 o 
  -8   3  13       15.94       14.21      3.34 o 
  -7   3  13        0.03       -0.85      2.57 o 
  -6   3  13       37.03       37.08      3.63 o 
  -5   3  13       16.83       25.86      5.26 o 
  -4   3  13       18.95       25.44      5.05 o 
  -3   3  13      283.12      268.22     11.35 o 
  -2   3  13        0.68        1.28      2.50 o 
  -1   3  13      176.07      165.57      5.38 o 
   0   3  13        0.26       -1.01      1.01 o 
   1   3  13      187.84      192.76      4.50 o 
   2   3  13       39.20       42.91      2.74 o 
   3   3  13       63.05       67.33      3.96 o 
   4   3  13        1.11        0.31      2.24 o 
   5   3  13       85.45       93.11      4.51 o 
   6   3  13        1.89        4.26      2.81 o 
  -8   4  13       45.64       60.89      7.02 o 
  -7   4  13       91.34       98.63      5.29 o 
  -6   4  13       25.19       28.10      3.29 o 
  -5   4  13       39.36       44.00      6.20 o 
  -4   4  13      348.56      340.78     25.72 o 
  -3   4  13        2.52        5.11      3.88 o 
  -2   4  13        0.47        0.24      1.80 o 
  -1   4  13      312.69      297.88      5.14 o 
   0   4  13        6.53        9.95      1.58 o 
   1   4  13        4.63        7.38      1.52 o 
   2   4  13      365.75      387.23      6.25 o 
   3   4  13       72.49       76.15      4.26 o 
   4   4  13       34.96       44.18      3.15 o 
   5   4  13       20.98       19.17      2.96 o 
  -8   5  13       96.03      111.49     12.19 o 
  -7   5  13       42.29       34.64      4.16 o 
  -6   5  13       15.34       15.48      2.98 o 
  -5   5  13      219.29      244.96     11.25 o 
  -4   5  13      127.78      119.61     12.49 o 
  -3   5  13       65.93       65.60      4.42 o 
  -2   5  13       11.61       11.98      1.78 o 
  -1   5  13       40.26       39.27      2.55 o 
   0   5  13       70.19       72.61      2.56 o 
   1   5  13      171.24      189.20      3.87 o 
   2   5  13        0.35        0.33      1.98 o 
   3   5  13       77.86       74.13      3.53 o 
   4   5  13       37.34       37.75      3.24 o 
   5   5  13       33.91       39.28      3.44 o 
  -8   6  13        4.01        7.73      6.24 o 
  -7   6  13        0.00        1.16      2.57 o 
  -6   6  13       10.97       10.63      2.65 o 
  -5   6  13      156.37      163.41      6.65 o 
  -4   6  13      166.47      158.32     11.39 o 
  -3   6  13       38.63       35.63      3.45 o 
  -2   6  13      173.07      165.19      5.08 o 
  -1   6  13      113.79      100.39      4.72 o 
   0   6  13       31.14       32.33      2.41 o 
   1   6  13        0.15        0.26      1.51 o 
   2   6  13       37.15       35.93      2.20 o 
   3   6  13        0.22        0.53      2.00 o 
   4   6  13      167.21      164.79      5.43 o 
   5   6  13       12.24       11.31      2.82 o 
  -8   7  13      103.59      117.44     12.78 o 
  -7   7  13       12.50       10.50      3.22 o 
  -6   7  13       25.19       28.36      2.79 o 
  -5   7  13        0.35        0.27      2.81 o 
  -4   7  13        0.86        1.42      2.92 o 
  -3   7  13      113.36      111.64      3.79 o 
  -2   7  13        0.89        0.65      1.64 o 
  -1   7  13       62.05       56.74      2.84 o 
   0   7  13        0.57       -1.52      1.64 o 
   1   7  13       33.36       32.74      3.44 o 
   2   7  13       60.02       67.72      4.06 o 
   3   7  13        5.85        3.57      2.16 o 
   4   7  13      124.63      124.12      5.08 o 
   5   7  13        1.03        2.04      2.84 o 
  -7   8  13        7.90       13.23      3.90 o 
  -6   8  13        4.42        4.62      2.29 o 
  -5   8  13       26.28       26.47      4.27 o 
  -4   8  13        9.19        3.41      3.89 o 
  -3   8  13      208.17      214.63      7.34 o 
  -2   8  13        0.08       -0.65      1.51 o 
  -1   8  13        2.64        2.38      1.54 o 
   0   8  13        0.21       -2.22      2.22 o 
   1   8  13        5.34        3.72      1.88 o 
   2   8  13        3.42        3.59      2.06 o 
   3   8  13        4.11        2.80      2.22 o 
   4   8  13      123.26      105.97      4.77 o 
   5   8  13       19.67        9.20      3.98 o 
  -7   9  13        4.75        0.27      3.98 o 
  -6   9  13       84.72       79.64      3.96 o 
  -5   9  13        6.02       13.31      3.57 o 
  -4   9  13       59.02       58.00      4.37 o 
  -3   9  13        0.00        0.76      2.72 o 
  -2   9  13        0.21       -2.25      2.25 o 
  -1   9  13       37.26       28.90      2.51 o 
   0   9  13       42.23       38.01      3.24 o 
   1   9  13       19.05       12.26      2.18 o 
   2   9  13       61.87       65.30      4.24 o 
   3   9  13        0.30        0.20      2.24 o 
   4   9  13       77.87       85.58      5.52 o 
  -7  10  13       77.94       93.43      7.50 o 
  -6  10  13      139.71      132.17      8.02 o 
  -5  10  13        7.88        6.61      2.84 o 
  -4  10  13      107.03      109.93      6.27 o 
  -3  10  13      380.79      373.65      9.35 o 
  -2  10  13        0.00       -2.59      2.59 o 
  -1  10  13       16.80       16.25      2.36 o 
   0  10  13        3.70        5.57      1.88 o 
   1  10  13       36.12       42.64      2.77 o 
   2  10  13       64.66       69.95      3.41 o 
   3  10  13       78.35       80.96      4.21 o 
   4  10  13       61.04       57.56      4.04 o 
  -6  11  13      122.70      135.06      7.04 o 
  -5  11  13       99.52      101.44      5.71 o 
  -4  11  13        0.34       -2.69      2.83 o 
  -3  11  13      160.03      145.04      8.34 o 
  -2  11  13       90.84       83.37      5.35 o 
  -1  11  13       94.95      103.32      4.04 o 
   0  11  13        0.00       -2.11      2.11 o 
   1  11  13       32.67       28.14      2.53 o 
   2  11  13       27.89       33.34      3.04 o 
   3  11  13       18.64       25.71      3.03 o 
   4  11  13      186.89      198.25      7.00 o 
  -6  12  13        0.00        0.73      2.62 o 
  -5  12  13       44.90       40.80      4.94 o 
  -4  12  13        6.20        3.21      6.78 o 
  -3  12  13       31.08       28.20      4.01 o 
  -2  12  13       12.14       11.94      3.38 o 
  -1  12  13       34.17       34.45      2.79 o 
   0  12  13      245.15      258.26      6.98 o 
   1  12  13       19.01       22.92      2.45 o 
   2  12  13       63.79       69.14      4.25 o 
   3  12  13      107.59      104.99      7.79 o 
  -5  13  13        8.80       11.29      4.07 o 
  -4  13  13       13.63       14.36      4.53 o 
  -3  13  13       94.91       94.93      6.69 o 
  -2  13  13        9.32       16.31      4.54 o 
  -1  13  13       48.71       48.62      4.65 o 
   0  13  13       23.27       16.27      2.93 o 
   1  13  13       14.41       18.05      3.04 o 
   2  13  13       11.84        9.06      2.54 o 
   3  13  13        2.49       -0.96      2.89 o 
  -5  14  13        2.51        1.66      3.71 o 
  -4  14  13       20.39       16.29      4.36 o 
  -3  14  13      741.02      773.36     18.31 o 
  -2  14  13       80.33       64.56      5.96 o 
  -1  14  13        1.72       -2.32      2.32 o 
   0  14  13       42.04       52.49      4.05 o 
   1  14  13       37.58       39.50      3.72 o 
   2  14  13        2.39        0.13      2.73 o 
  -4  15  13       10.36        0.18      3.92 o 
  -3  15  13        0.96        0.02      3.75 o 
  -2  15  13       46.52       54.24      5.76 o 
  -1  15  13        1.24       -2.45      2.45 o 
   0  15  13      119.99      128.46      5.76 o 
   1  15  13      140.65      168.56      7.94 o 
  -2  16  13        3.63        5.81      2.40 o 
  -1  16  13      111.12      129.46      8.21 o 
   0  16  13       10.52        7.14      6.84 o 
  -8   0  14      280.77      298.20     19.03 o 
  -7   0  14       29.45       20.32      6.24 o 
  -6   0  14       40.29       47.87      9.51 o 
  -5   0  14       64.12       47.27      9.22 o 
  -4   0  14      203.22      210.20     15.16 o 
  -3   0  14        1.32       -0.82      2.17 o 
  -2   0  14      182.19      175.27     13.68 o 
  -1   0  14      183.60      179.52      8.50 o 
   0   0  14        1.17       -2.87      3.46 o 
   1   0  14       28.44       29.12      4.86 o 
   2   0  14       36.99       32.37      5.50 o 
   3   0  14      309.91      332.58     14.27 o 
   4   0  14       66.78       88.39      7.78 o 
   5   0  14        8.80        2.68      6.54 o 
  -8   1  14       18.33       10.75     10.55 o 
  -7   1  14        3.66        8.41      3.02 o 
  -6   1  14      197.28      195.04     14.42 o 
  -5   1  14        9.26        9.49      4.73 o 
  -4   1  14       53.59       51.79      6.99 o 
  -3   1  14        0.86       -3.56      3.56 o 
  -2   1  14      101.68       96.91      7.98 o 
  -1   1  14        0.16        0.52      1.73 o 
   0   1  14       97.71       91.91      4.85 o 
   1   1  14       22.63       12.89      3.11 o 
   2   1  14        0.22       -1.16      3.30 o 
   3   1  14       70.20       76.11      4.42 o 
   4   1  14       37.51       44.48      3.82 o 
   5   1  14       63.85       72.61      5.41 o 
  -7   2  14       34.83       37.23      6.07 o 
  -6   2  14       20.67       15.04      3.75 o 
  -5   2  14       28.77       33.71      8.03 o 
  -4   2  14       19.39       27.80      5.47 o 
  -3   2  14      124.44      114.48      8.62 o 
  -2   2  14      317.98      297.21      7.15 o 
  -1   2  14      106.93      100.35      4.19 o 
   0   2  14       29.71       31.34      2.66 o 
   1   2  14       81.49       86.32      4.28 o 
   2   2  14       20.96       23.14      4.37 o 
   3   2  14        2.79        7.32      2.28 o 
   4   2  14      108.86      112.86      4.66 o 
   5   2  14       32.20       29.46      3.48 o 
  -7   3  14        0.30        1.92      2.67 o 
  -6   3  14        8.97        7.51      4.19 o 
  -5   3  14       33.48       42.04      7.58 o 
  -4   3  14      592.85      575.89     17.66 o 
  -3   3  14       72.50       75.19      7.46 o 
  -2   3  14        1.86        1.07      2.73 o 
  -1   3  14       44.92       38.32      3.20 o 
   0   3  14       24.95       17.05      2.22 o 
   1   3  14        8.38        7.25      2.37 o 
   2   3  14       13.13       11.40      2.42 o 
   3   3  14       52.41       49.42      3.30 o 
   4   3  14      100.03      103.30      4.74 o 
   5   3  14       55.11       55.18      4.12 o 
  -7   4  14      333.84      349.72      9.05 o 
  -6   4  14        0.62        2.22      2.66 o 
  -5   4  14       55.67       46.74      6.39 o 
  -4   4  14        8.29        5.67      6.09 o 
  -3   4  14       81.64       74.00      7.35 o 
  -2   4  14       12.85       14.71      5.43 o 
  -1   4  14       22.49       17.59      3.35 o 
   0   4  14       25.64       25.86      2.71 o 
   1   4  14       13.52       17.18      1.88 o 
   2   4  14      114.30      105.83      4.15 o 
   3   4  14        8.30        7.14      2.34 o 
   4   4  14       49.63       62.84      4.46 o 
   5   4  14        6.58        4.03      2.83 o 
  -7   5  14        0.58        3.05      5.20 o 
  -6   5  14       19.87       20.33      4.08 o 
  -5   5  14      148.58      159.31     10.51 o 
  -4   5  14      161.93      166.70     10.51 o 
  -3   5  14       16.18       14.96      2.97 o 
  -2   5  14       20.32       22.42      4.65 o 
  -1   5  14        0.72       -0.26      1.80 o 
   0   5  14       84.02       82.73      3.44 o 
   1   5  14        1.56        3.84      1.93 o 
   2   5  14       88.20       88.16      3.94 o 
   3   5  14       26.57       31.52      3.03 o 
   4   5  14       26.32       16.78      3.07 o 
  -7   6  14        2.78        1.24      3.62 o 
  -6   6  14       34.14       40.54      5.91 o 
  -5   6  14       13.32       17.22      5.36 o 
  -4   6  14       14.17       16.35      5.03 o 
  -3   6  14      242.89      232.61     13.23 o 
  -2   6  14       53.34       48.58      2.65 o 
  -1   6  14        0.37        0.17      1.80 o 
   0   6  14       18.60       16.12      2.20 o 
   1   6  14        3.04        3.52      2.64 o 
   2   6  14      209.96      217.10      6.38 o 
   3   6  14      144.52      148.64      4.72 o 
   4   6  14       13.69       22.61      2.98 o 
  -7   7  14       15.40       13.04      5.97 o 
  -6   7  14       10.64       15.00      2.97 o 
  -5   7  14       38.69       40.38      6.41 o 
  -4   7  14       15.57        9.75      4.73 o 
  -3   7  14        4.59        2.34      2.91 o 
  -2   7  14       19.08       24.96      2.69 o 
  -1   7  14        1.35        3.91      1.85 o 
   0   7  14       58.13       54.56      2.99 o 
   1   7  14        6.33        5.45      2.00 o 
   2   7  14        1.19       -1.01      2.17 o 
   3   7  14       83.59       82.16      3.89 o 
   4   7  14      193.31      204.90      6.80 o 
  -6   8  14       12.08       10.33      2.89 o 
  -5   8  14        6.58       16.80      5.26 o 
  -4   8  14       73.52       65.32      5.59 o 
  -3   8  14      216.72      218.21      8.03 o 
  -2   8  14       44.54       47.57      3.19 o 
  -1   8  14        0.18        1.10      2.17 o 
   0   8  14       39.93       49.12      3.38 o 
   1   8  14        0.22        0.07      1.88 o 
   2   8  14       60.34       60.49      5.42 o 
   3   8  14      218.75      220.16      5.89 o 
   4   8  14       45.49       59.93      6.35 o 
  -6   9  14        5.96        3.69      2.62 o 
  -5   9  14      116.57      125.89      6.78 o 
  -4   9  14       40.39       36.41      4.54 o 
  -3   9  14      213.36      231.06      8.53 o 
  -2   9  14       12.61       11.92      2.20 o 
  -1   9  14       56.64       60.38      3.84 o 
   0   9  14       27.20       31.47      2.63 o 
   1   9  14       89.46      114.91      4.20 o 
   2   9  14       61.20       77.08      3.66 o 
   3   9  14      189.51      218.45      6.64 o 
  -6  10  14       15.38       12.67      3.84 o 
  -5  10  14        0.72        2.15      3.01 o 
  -4  10  14       82.56       84.55      6.07 o 
  -3  10  14       32.36       24.65      4.28 o 
  -2  10  14      185.85      185.06      7.34 o 
  -1  10  14      193.13      180.67      6.98 o 
   0  10  14       34.94       33.61      2.95 o 
   1  10  14       25.07       28.67      2.60 o 
   2  10  14       39.28       45.99      3.15 o 
   3  10  14       39.09       47.72      4.21 o 
  -5  11  14        0.73        2.83      3.41 o 
  -4  11  14      111.63      110.04      7.00 o 
  -3  11  14      122.70      121.85      7.98 o 
  -2  11  14        1.59       -2.28      2.92 o 
  -1  11  14        0.11        3.09      2.17 o 
   0  11  14      199.39      212.80     11.20 o 
   1  11  14       27.55       28.33      2.64 o 
   2  11  14        0.54        1.82      4.60 o 
   3  11  14        0.06       -6.84      6.84 o 
  -5  12  14       52.56       59.12      8.03 o 
  -4  12  14       14.32       16.02      3.99 o 
  -3  12  14       12.08       16.41      4.46 o 
  -2  12  14      350.65      392.43     10.30 o 
  -1  12  14      132.34      158.20      7.17 o 
   0  12  14       62.13       49.77      3.43 o 
   1  12  14        6.56        2.36      2.42 o 
   2  12  14      121.35      142.30      5.86 o 
  -4  13  14      186.50      198.31      8.73 o 
  -3  13  14      141.41      142.78      8.05 o 
  -2  13  14       79.05       80.27      5.71 o 
  -1  13  14       37.18       39.56      3.27 o 
   0  13  14        0.20        2.39      2.79 o 
   1  13  14       25.32       26.29      3.76 o 
  -3  14  14        4.48        6.75      3.94 o 
  -2  14  14       69.90       68.88      6.21 o 
  -1  14  14        0.13        2.02      3.46 o 
   0  14  14      129.61      133.24      6.30 o 
  -7   1  15        3.29        3.21      4.94 o 
  -6   1  15       20.81       18.59      5.65 o 
  -5   1  15       24.02       21.33      5.42 o 
  -4   1  15        0.63       -1.71      4.10 o 
  -3   1  15        9.47        5.88      4.61 o 
  -2   1  15       35.42       28.01      4.00 o 
  -1   1  15       10.31       18.58      3.82 o 
   0   1  15       74.14       80.45      4.84 o 
   1   1  15        4.94       10.11      3.16 o 
   2   1  15       20.04       19.46      3.54 o 
   3   1  15        4.69        6.02      3.29 o 
   4   1  15        7.76       11.51      3.56 o 
  -7   2  15       76.74       79.56      8.77 o 
  -6   2  15       13.33       21.42      5.57 o 
  -5   2  15        0.11       -3.93      3.93 o 
  -4   2  15        3.78        0.40      4.40 o 
  -3   2  15       27.11       30.31      5.88 o 
  -2   2  15       12.41        8.74      4.74 o 
  -1   2  15       30.24       36.15      3.70 o 
   0   2  15       58.36       58.21      5.45 o 
   1   2  15       76.86       87.84      6.05 o 
   2   2  15      189.41      187.30      6.06 o 
   3   2  15       31.82       39.53      3.73 o 
   4   2  15        2.89        2.24      2.82 o 
  -7   3  15       25.98       23.19      6.10 o 
  -6   3  15        3.09        7.04      6.24 o 
  -5   3  15      140.51      128.60      9.77 o 
  -4   3  15      163.49      161.68     10.61 o 
  -3   3  15      100.97      105.09      5.86 o 
  -2   3  15        9.44       12.65      7.11 o 
  -1   3  15       10.16        7.57      2.88 o 
   0   3  15        1.56        3.03      2.67 o 
   1   3  15       19.50       12.57      2.71 o 
   2   3  15       86.92       92.71      4.76 o 
   3   3  15       93.78       93.87      4.99 o 
   4   3  15        8.70       11.69      5.49 o 
  -6   4  15       71.18       66.88      5.97 o 
  -5   4  15        6.83        2.43      4.49 o 
  -4   4  15        7.07        9.40      4.78 o 
  -3   4  15        8.88       10.50      3.21 o 
  -2   4  15       19.25       18.84      3.81 o 
  -1   4  15        8.66       11.29      2.84 o 
   0   4  15       29.51       34.45      3.07 o 
   1   4  15       48.25       47.01      3.53 o 
   2   4  15        0.05       -2.41      2.41 o 
   3   4  15       80.44       87.07      4.83 o 
  -6   5  15      160.04      157.37      8.47 o 
  -5   5  15      156.96      156.23     10.83 o 
  -4   5  15        8.38       -3.81      4.28 o 
  -3   5  15      116.00      104.06      9.22 o 
  -2   5  15        1.63       -1.40      2.70 o 
  -1   5  15       24.46       39.59      4.05 o 
   0   5  15       17.14       17.31      2.69 o 
   1   5  15        7.68        9.30      3.37 o 
   2   5  15       20.10       24.99      2.75 o 
   3   5  15      157.69      163.64      5.32 o 
  -6   6  15      178.43      184.72     12.29 o 
  -5   6  15      106.46      110.17      9.35 o 
  -4   6  15       18.84       27.16      6.39 o 
  -3   6  15        2.50        1.16      4.52 o 
  -2   6  15        2.12       -1.84      4.14 o 
  -1   6  15       49.90       56.86      3.60 o 
   0   6  15      340.84      349.35      7.43 o 
   1   6  15        7.15       10.23      2.31 o 
   2   6  15        9.60       12.80      2.50 o 
   3   6  15      102.74      117.94      5.82 o 
  -6   7  15        0.96       -0.78      3.53 o 
  -5   7  15       28.33       42.51      6.69 o 
  -4   7  15        8.16       22.88     10.41 o 
  -3   7  15        0.10        1.85      5.20 o 
  -2   7  15       24.44       34.21      7.14 o 
  -1   7  15       56.74       50.80      3.61 o 
   0   7  15        1.01        1.66      2.26 o 
   1   7  15        9.74       14.33      2.44 o 
   2   7  15      165.57      185.73      5.41 o 
   3   7  15      131.63      138.81      7.46 o 
  -5   8  15        5.51        4.08      4.94 o 
  -4   8  15        2.17       11.31      9.51 o 
  -3   8  15        5.89        0.69      4.73 o 
  -2   8  15       16.72       18.75      5.41 o 
  -1   8  15      152.07      173.31      6.28 o 
   0   8  15        3.41        4.19      2.42 o 
   1   8  15        0.46       -0.25      2.02 o 
   2   8  15       21.03       18.18      3.16 o 
  -5   9  15       17.30       20.28      7.88 o 
  -4   9  15      126.71      126.00     14.12 o 
  -3   9  15        0.26        0.87      3.22 o 
  -2   9  15       36.11       45.66      3.40 o 
  -1   9  15       10.72        5.62      2.55 o 
   0   9  15       24.52       26.31      3.04 o 
   1   9  15       12.11       15.26      2.49 o 
   2   9  15        0.12       -2.10      2.46 o 
  -4  10  15       63.24       65.26      7.78 o 
  -3  10  15       12.75       10.18      3.91 o 
  -2  10  15       20.10       30.24      2.99 o 
  -1  10  15        4.50        6.97      2.59 o 
   0  10  15       75.36       79.43      4.33 o 
   1  10  15       18.08       19.85      3.50 o 
  -4  11  15       40.22       49.26      5.33 o 
  -3  11  15      171.35      209.33     12.96 o 
  -2  11  15       13.60       15.17      2.54 o 
  -1  11  15       35.80       42.76      3.52 o 
   0  11  15       15.24       19.63      3.43 o 
   1  11  15      175.67      172.44      6.77 o 
  -2  12  15        4.27        5.22      2.22 o 
  -1  12  15       81.89       85.46      7.14 o 
   0  12  15       62.34       55.97      5.06 o 
  -6   0  16        7.78       -6.24      6.54 o 
  -5   0  16       47.78       41.92      9.51 o 
  -4   0  16        3.01       19.92      8.03 o 
  -3   0  16       12.13       19.03      7.73 o 
  -2   0  16       25.75       24.14      5.05 o 
  -1   0  16        3.93        4.63      4.28 o 
   0   0  16        2.92        7.86      4.43 o 
   1   0  16       12.02       11.37      4.99 o 
   2   0  16      355.74      363.71     13.67 o 
  -6   1  16       26.37       28.44      6.52 o 
  -5   1  16      147.87      143.01     10.40 o 
  -4   1  16       28.98       33.10      6.10 o 
  -3   1  16       58.54       53.51      7.25 o 
  -2   1  16        7.69        4.58      2.90 o 
  -1   1  16      123.26      116.24      5.70 o 
   0   1  16        8.31        7.13      3.10 o 
   1   1  16       18.84       19.10      3.65 o 
   2   1  16       24.83       24.08      3.95 o 
  -5   2  16       36.37       38.75      6.83 o 
  -4   2  16        0.05        4.10      7.58 o 
  -3   2  16        2.14        0.26      4.34 o 
  -2   2  16       99.34       94.29      6.06 o 
  -1   2  16       29.19       30.30      3.71 o 
   0   2  16       30.54       37.77      4.55 o 
   1   2  16      111.44      114.42      6.04 o 
   2   2  16      138.54      145.02      8.80 o 
  -5   3  16      114.73      119.17      9.76 o 
  -4   3  16      240.45      220.29     11.67 o 
  -3   3  16       14.68       20.55      3.80 o 
  -2   3  16        4.30        7.15      3.79 o 
  -1   3  16        0.01       -0.10      2.69 o 
   0   3  16        0.02        3.51      4.42 o 
   1   3  16       33.44       37.04      4.12 o 
   2   3  16        0.02       -1.84      2.94 o 
  -5   4  16      125.95      145.10     11.59 o 
  -4   4  16       44.84       42.77      6.93 o 
  -3   4  16        2.69        4.41      4.52 o 
  -2   4  16       14.51       12.58      3.52 o 
  -1   4  16       70.58       79.72      4.94 o 
   0   4  16       61.41       68.24      4.78 o 
   1   4  16       67.28       75.42      4.59 o 
   2   4  16       23.46       13.76      3.60 o 
  -5   5  16        3.98        2.77      9.81 o 
  -4   5  16       50.21       32.87      6.41 o 
  -3   5  16       37.79       41.09      6.72 o 
  -2   5  16       59.05       58.04      7.44 o 
  -1   5  16        2.75       -0.20      2.64 o 
   0   5  16      120.63      114.60      6.35 o 
   1   5  16      130.88      119.63      7.90 o 
   2   5  16       69.38       74.22      6.10 o 
  -5   6  16        0.67        7.22      9.37 o 
  -4   6  16        0.10       -4.28      4.28 o 
  -3   6  16       11.45       19.91      5.50 o 
  -2   6  16       84.96       80.57      8.20 o 
  -1   6  16        7.67        1.78      3.77 o 
   0   6  16       80.62       68.18      4.04 o 
   1   6  16        0.06       -2.69      2.69 o 
  -4   7  16        0.11       -3.19      4.49 o 
  -3   7  16        5.94       -3.88      4.49 o 
  -2   7  16       11.85       13.86      6.69 o 
  -1   7  16       94.31       98.16      5.25 o 
   0   7  16       68.21       57.69      6.44 o 
   1   7  16       69.70       78.65      5.13 o 
  -4   8  16        4.47        2.20      4.91 o 
  -3   8  16        1.17        1.82     10.41 o 
  -2   8  16      178.34      180.38     11.88 o 
  -1   8  16        1.70        2.89      4.05 o 
   0   8  16        9.93       15.21      4.52 o 
  -3   9  16       62.55       63.91     15.61 o 
  -2   9  16      323.93      351.49     14.93 o 
  -1   9  16        0.20        4.21      4.71 o 
   0   9  16        0.90        8.16      4.27 o 
  -4   1  17       53.27       51.60      7.46 o 
  -3   1  17       35.06       32.76      4.71 o 
  -2   1  17       16.66       25.84      4.98 o 
  -1   1  17       21.59       25.34      3.82 o 
   0   1  17      160.61      160.09      6.83 o 
  -4   2  17       74.92       82.29     12.34 o 
  -3   2  17        0.81        3.11      5.64 o 
  -2   2  17        5.66        0.97      3.91 o 
  -1   2  17      201.63      205.49      7.28 o 
   0   2  17        1.01        6.47      3.25 o 
  -3   3  17        8.03        5.93      8.47 o 
  -2   3  17       42.32       49.71      4.33 o 
  -1   3  17       11.29       14.20      3.42 o 
   0   3  17       26.17       29.87      4.98 o 
  -3   4  17       14.88       11.07      5.50 o 
  -2   4  17        2.98        1.02      3.80 o 
  -1   4  17       23.54       20.38      6.52 o 
   0   4  17        8.18       11.35      3.43 o 
  -2   5  17       16.58       10.09      7.88 o 
  -1   5  17       40.23       38.04      5.35 o 
                                                 
